# Supplementary material for: Transcriptome profiling confirmed correlations between symptoms and transcriptional changes in RDV infected rice and revealed nucleolus as a possible target of RDV manipulation
Source: Virol J. 2014 May 6;11:81. doi: 10.1186/1743-422X-11-81 (PMC4032362; doi:10.1186/1743-422X-11-81)
Supplement: Additional file 1: Table S1 — RDV responsive genes. [file 1743-422X-11-81-S1.xls]

## Sheet: Differentially expressed genes
Supplementary Table S1. RDV responsive genes
Proble set ID	Ex1	Ex2	Ex3	Mock1	Mock2	Mock3	Fold Change	q-value(%)	Sequence Source (IGR:The Institute for Genomic Research)	Representative Public ID	Chromosomal Location	OsGI(Tigr-locus)	Description
Os.21839.1.S1_at	1126.32	1142.93	1117.07	752.242	745.875	755.457	1.50264	0	GenBank	AK070299.1	chr06	LOC_Os06g11130	2-Hydroxyisoflavanone dehydratase, putative, expressed
Os.9042.1.S1_at	877.176	925.998	902.016	527.474	567.061	587.806	1.60799	0	GenBank	AY576526.1	chr03	LOC_Os03g60530	Ras-related protein ARA-3, putative, expressed
OsAffx.16247.1.S1_at	162.463	155.103	168.98	101.687	97.8362	95.0651	1.65161	0	IGR	9635.m01363	chr07	LOC_Os07g13800	UDP-glucoronosyl and UDP-glucosyl transferase family protein, expressed
Os.9498.1.S1_at	374.892	371.714	365.095	202.531	230.821	237.12	1.65809	0	GenBank	AK064358.1	chr05	LOC_Os05g48070	Expressed protein
Os.27808.1.S1_s_at	659.572	718.372	643.19	407.877	371.677	394.81	1.72105	0	GenBank	AK067697.1	chr03	LOC_Os03g53200	Calmodulin, putative, expressed
OsAffx.30533.1.S1_s_at	1369.97	1291.45	1161.03	684.272	746.119	703.715	1.79112	0	GenBank	NM_196352.1	chr10	LOC_Os10g25830	Mitochondrial carrier protein, expressed
Os.8034.1.S1_at	83.6629	77.7576	82.144	39.0301	45.9865	47.9702	1.83149	0	GenBank	AK107956.1	chr05	LOC_Os05g50820	Expressed protein
Os.57298.1.S1_at	126.912	142.553	151.936	70.8834	69.9231	72.7808	1.97297	0	GenBank	AK111259.1	chr07	---
Os.46472.1.S1_at	271.004	259.471	260.574	135.672	140.993	118.733	2.00064	0	GenBank	AK073394.1	chr10	LOC_Os10g07290	Glycosyl hydrolases family 17 protein, expressed
OsAffx.28989.1.S1_s_at	84.3156	71.8911	85.6153	39.5894	41.9323	38.57	2.01364	0	IGR	9636.m00152	chr08	LOC_Os08g02520	Auxin-induced protein 10A5, putative, expressed
Os.6116.1.S1_x_at	1407.09	1224.76	1198.77	514.954	644.377	667.996	2.0963	0	GenBank	CF329533	chr12	LOC_Os12g38150	Thaumatin-like cytokinin-binding protein, putative, expressed
Os.46273.1.S1_at	126.605	129.609	131.979	62.5691	58.2159	63.9638	2.10119	0	GenBank	NM_194846.1	chr03	LOC_Os10g05710	Retrotransposon protein, putative, Ty1-copia subclass
Os.17479.1.S1_at	542.478	581.77	505.502	216.498	255.231	270.936	2.19446	0	GenBank	AK106178.1	chr01	LOC_Os01g49320	Acidic endochitinase precursor, putative, expressed
Os.22715.1.S1_at	384.346	356.844	376.855	139.948	194.42	171.919	2.20832	0	GenBank	AK103046.1	chr01	LOC_Os01g70100	DHHC zinc finger domain containing protein, expressed
Os.50023.1.S1_at	182.436	206.818	222.014	88.9333	95.2654	92.2916	2.21081	0	GenBank	AK119712.1	chr02	LOC_Os02g58740	Expressed protein
Os.33131.1.A1_at	189.133	183.119	199.287	70.4502	86.6895	101.285	2.21163	0	GenBank	AK101653.1	chr03	LOC_Os03g20550	WRKY DNA binding domain containing protein, expressed
Os.52927.1.S1_at	99.8834	82.557	96.7621	34.9824	45.4092	44.3722	2.23785	0	GenBank	AK069962.1	chr05	LOC_Os05g22990	Expressed protein
Os.12700.1.S1_at	191.626	172.803	201.457	70.4122	89.9646	89.8869	2.26116	0	GenBank	AK103655.1	chr10	LOC_Os10g37230	Expressed protein
Os.52285.1.S1_at	120.609	116.831	124.515	56.1288	52.7162	49.6594	2.28356	0	GenBank	AK066082.1	chr11	LOC_Os11g10120	Expressed protein
OsAffx.31559.1.S1_at	128.947	152.058	147.616	72.0038	63.8072	51.5796	2.28731	0	IGR	9640.m00213	chr12	LOC_Os12g03050	No apical meristem protein, expressed
Os.9592.1.S1_at	270.496	312.914	293.384	135.933	108.966	136.983	2.29598	0	GenBank	AK121884.1	chr07	LOC_Os07g41310	COBRA-like protein 2 precursor, putative, expressed
Os.18952.1.S1_at	336.895	276.155	316.591	135.224	132.676	125.221	2.36477	0	GenBank	AK100316.1	chr06	LOC_Os06g07200	Syntaxin 132, putative, expressed
Os.2365.1.S1_at	435.178	502.634	441.866	166.555	211.963	190.053	2.42657	0	GenBank	AY206864.1	chr06	LOC_Os06g04870	SlHDL2, putative, expressed
Os.15440.1.S1_at	1202.98	1095.54	864.651	413.74	383.143	492.01	2.45418	0	GenBank	AK067932.1	chr01	---
OsAffx.29477.1.S1_x_at	516.668	381.309	381.054	150.902	184.365	179.112	2.48655	0	IGR	9636.m03258	chr08	LOC_Os08g32610	U-box domain containing protein, expressed
Os.46809.1.S1_at	66.3899	78.4979	87.7096	31.5923	35.0796	26.432	2.49826	0	GenBank	AK110572.1	chr10	LOC_Os10g27280	Thaumatin family protein, expressed
Os.47923.2.A1_at	223.988	204.892	202.631	73.9145	98.8436	79.5283	2.50315	0	GenBank	AK062615.1	chr12	---
Os.22957.1.S1_at	202.726	162.384	140.436	71.3467	63.8284	63.3091	2.54703	0	GenBank	AK064612.1	chr01	LOC_Os01g72140	Glutathione S-transferase, N-terminal domain containing protein, expressed
Os.54623.1.S2_at	97.8089	83.6877	87.9509	37.8822	33.4365	34.2494	2.55236	0	GenBank	AK106277.1	chr11	---
Os.54467.1.S1_at	105.756	78.8088	69.1905	35.3038	31.7135	31.4625	2.57672	0	GenBank	AK105244.1	chr03	LOC_Os03g21710	WRKY DNA binding domain containing protein
Os.28124.1.S1_at	120.448	117.543	165.53	52.5887	57.9448	45.4404	2.58711	0	GenBank	AK059767.1	chr10	LOC_Os10g28080	Glycosyl hydrolases family 18 protein, expressed
Os.11920.1.S1_s_at	182.076	130.425	136.264	63.051	62.3621	47.4575	2.59596	0	GenBank	AK102569.1	chr04	LOC_Os04g39320	Expressed protein
Os.12340.1.S1_at	156.684	125.887	131.807	53.2447	55.2051	50.3979	2.60865	0	GenBank	AK058429.1	chr01	LOC_Os01g11730	GDSL-like Lipase/Acylhydrolase family protein, expressed
OsAffx.3365.1.S1_s_at	564.003	466.159	563.995	161.049	208.177	240.593	2.61415	0	IGR	9631.m02900	chr03	LOC_Os03g29740	Small nuclear ribonucleoprotein G, putative, expressed
Os.1385.2.S1_x_at	226.169	242.65	170.409	92.5392	74.9966	68.1693	2.71198	0	GenBank	NM_189714.1	chr01	LOC_Os01g71670	Glucan endo-1,3-beta-glucosidase GII precursor, putative, expressed
Os.27963.1.A1_at	64.8662	46.1942	57.2805	21.8632	16.4911	23.5529	2.71925	0	GenBank	AK063053.1	chr01	LOC_Os01g72900	ABA/WDS induced protein, expressed
Os.27799.1.S1_at	162.536	154.56	155.321	76.6972	51.2576	44.9885	2.73163	0	GenBank	AK105614.1	chr04	LOC_Os04g52190	Vacuolar sorting receptor 7 precursor, putative, expressed
Os.52965.1.S1_at	132.104	142.424	202.658	50.6351	61.3116	59.6558	2.78076	0	GenBank	AK070159.1	chr05	LOC_Os05g51220	Eukaryotic aspartyl protease family protein, expressed
Os.28435.1.S1_a_at	126.414	95.0663	127.148	42.6455	35.0588	46.3879	2.80943	0	GenBank	AK067086.1	chr10	---
Os.28406.1.S1_at	211.41	189.285	190.196	58.1026	68.6138	80.6354	2.8497	0	GenBank	AK106057.1	chr09	LOC_Os09g11480	AP2 domain containing protein, expressed
Os.6288.1.S1_at	111.192	79.841	92.2037	29.1669	30.792	38.7225	2.87021	0	GenBank	AK106356.1	chr08	LOC_Os08g31850	Expressed protein
Os.41335.2.S1_x_at	279.864	338.672	375.037	124.618	86.0992	129.304	2.92209	0	GenBank	NM_192679.1	chr01	LOC_Os01g42030	ATPase, AAA family protein, expressed
Os.28229.2.S1_x_at	180.812	208.299	221.241	66.6148	79.4755	60.2313	2.95826	0	GenBank	NM_191862.1	chr01	LOC_Os01g54470	GDSL-like Lipase/Acylhydrolase family protein
Os.7393.1.S1_at	185.5	168.084	192.243	47.7667	79.9034	52.9389	3.02215	0	GenBank	AK073121.1	chr07	LOC_Os07g02200	Plastocyanin-like domain containing protein, expressed
Os.15983.1.S1_at	3353.26	3204.54	3027.64	923.504	1106.73	1134.85	3.02849	0	GenBank	CA765179	---	---
OsAffx.30135.1.S1_at	66.8652	55.3561	59.4787	21.6639	19.015	19.2293	3.03297	0	IGR	9637.m02946	chr09	LOC_Os09g34160	NB-ARC domain containing protein, expressed
Os.47521.1.A1_at	455.296	452.953	375.044	131.425	163.242	126.821	3.04467	0	GenBank	CR283743	chr06	LOC_Os06g14810	Very-long-chain fatty acid condensing enzyme, putative, expressed
Os.26488.1.S1_at	192.083	169.376	191.47	48.4428	54.1894	78.6789	3.04961	0	GenBank	AK068593.1	chr01	LOC_Os01g11910	Helix-loop-helix DNA-binding domain containing protein, expressed
Os.18296.1.S1_x_at	101.919	69.5916	61.4005	21.3729	28.4316	25.803	3.08053	0	GenBank	C98975	chr01	LOC_Os01g10440	Glycosyltransferase family 14 protein, putative, expressed
Os.33625.4.S1_at	468.82	412.263	415.694	148.975	106.893	163.373	3.09315	0	GenBank	Z34270.1	chr01	LOC_Os01g70850	Esterase PIR7B, putative, expressed
OsAffx.28651.1.S1_x_at	139.308	172.181	245.044	68.4252	55.7266	55.3434	3.10055	0	IGR	9635.m02806	chr07	LOC_Os07g28850	Piwi domain containing protein, expressed
Os.56365.1.S1_at	111.113	67.4026	75.281	27.8854	29.0113	24.4007	3.12183	0	GenBank	AK109929.1	chr03	LOC_Os03g19370	bZIP transcription factor family protein, expressed
Os.10636.2.A1_x_at	475.598	415.725	322.246	130.238	99.1542	147.429	3.22054	0	GenBank	NM_185608.1	chr06	---
Os.10494.1.S1_at	331.548	272.077	299.664	69.3157	127.644	82.0993	3.23691	0	GenBank	AK059681.1	chr01	LOC_Os01g14140	Glucan endo-1,3-beta-glucosidase precursor, putative, expressed
Os.37921.2.S1_at	93.2311	94.0482	143.009	29.0932	42.8741	29.2964	3.26167	0	GenBank	AK071014.1	chr01	LOC_Os01g57650	Zinc finger family protein, putative, expressed
Os.10862.1.S1_at	103.139	116.224	134.047	32.8504	37.3624	36.5769	3.3094	0	GenBank	CF340108	chr06	LOC_Os06g05410	Expressed protein
Os.18455.1.S1_at	145.258	121.409	180.399	36.1549	48.7094	45.3154	3.43422	0	GenBank	AK108146.1	chr02	LOC_Os02g21640	Expressed protein
Os.46852.1.S1_at	636.378	599.841	633.885	146.955	219.39	168.555	3.49617	0	GenBank	AK107529.1	chr10	LOC_Os10g41430	Cyclin, N-terminal domain containing protein, expressed
OsAffx.12575.1.S1_at	292.485	347.982	301.71	67.1613	73.9997	120.474	3.60111	0	IGR	9630.m04931	chr02	LOC_Os02g50330	Response to salicylic acid stimulus，Response to virus，RNA-directed RNA polymerase 2, putative, expressed
Os.10245.1.S1_at	167.697	130.962	167.507	40.5483	33.453	55.3809	3.60301	0	GenBank	AK108406.1	chr04	LOC_Os04g37700	Expressed protein
Os.37860.1.S1_at	414.697	460.459	594.49	109.384	180.203	118.115	3.60471	0	GenBank	AK063683.1	chr11	LOC_Os11g02330	Expressed protein
Os.10651.1.S1_at	2343.12	2058.78	1925.75	556.386	531.002	660.523	3.62012	0	GenBank	AK121915.1	chr02	LOC_Os02g41910	Gamma-thionins family protein, expressed
Os.52847.1.S1_at	1305.46	1354.55	1157.84	345.594	259.902	447.616	3.6253	0	GenBank	AK069582.1	chr09	LOC_Os09g11170	IBR domain containing protein, expressed
Os.4952.1.S1_at	430.774	413.533	574.917	95.192	162.066	134.077	3.62662	0	GenBank	AK070970.1	chr06	---
OsAffx.27508.7.S1_s_at	441.359	316.485	363.239	106.453	73.5103	127.439	3.64696	0	GenBank	AK110901.1	chr11	LOC_Os11g44380	Expressed protein
OsAffx.7530.1.S1_s_at	116.077	131.863	160.389	34.7158	37.4071	39.4283	3.66046	0	IGR	9640.m00831	chr12	LOC_Os12g08930	Expressed protein
Os.16301.1.S1_at	97.7856	73.5049	76.0148	22.0998	26.0333	19.1585	3.67513	0	GenBank	BI802275	chr10	LOC_Os10g11580	Histone-like transcription factor and archaeal histone family protein, expressed
Os.56290.1.S1_at	230.606	226.634	308.098	50.1113	93.0795	64.804	3.6796	0	GenBank	AK109777.1	chr11	LOC_Os11g35400	AMP-binding enzyme family protein, expressed
Os.36687.1.A1_at	101.253	121.428	131.386	31.565	42.6795	21.1079	3.71325	0	GenBank	AK062883.1	chr09	LOC_Os09g10730	Expressed protein
Os.10884.1.S1_at	1491.91	1290.3	908.418	247.703	405.644	321.504	3.78584	0	GenBank	AK070731.1	chr03	LOC_Os03g58790	Response to abscisic acid stimulus，ATPase 2, putative, expressed
Os.11266.1.S1_at	212.341	157.942	154.8	38.6379	38.9624	61.0078	3.78826	0	GenBank	AK103553.1	chr04	LOC_Os04g27060	Auxin-induced protein PCNT115, putative, expressed
Os.46584.1.S1_at	225.989	250.205	307.777	70.6363	76.3356	55.7382	3.86745	0	GenBank	AK061597.1	chr06	LOC_Os06g05120	Hypothetical protein
Os.6125.1.S1_at	3690.55	3234.8	2421.39	682.913	544.214	1068.56	4.07143	0	GenBank	AK069583.1	chr03	LOC_Os03g29190	PDI, putative, expressed
Os.20289.1.S1_at	243.107	146.119	143.093	32.8943	44.8595	49.1719	4.19394	0	GenBank	AY435041.1	chr11	LOC_Os11g37960	Barwin, putative, expressed
OsAffx.5948.1.S1_at	180.474	142.963	152.552	38.6079	37.9617	36.6118	4.20554	0	IGR	9636.m02685	chr08	LOC_Os08g27170	Calmodulin-binding protein, putative
Os.51900.1.S1_at	141.208	121.659	171.179	32.769	32.9346	36.5896	4.24316	0	GenBank	AK064220.1	chr03	LOC_Os03g28990	Von Willebrand factor type A domain containing protein, expressed
Os.28462.1.S1_s_at	141.274	187.694	261.968	38.1736	60.2637	40.7777	4.24477	0	GenBank	AF051369.1	chr12	LOC_Os12g02290	Nonspecific lipid-transfer protein 5 precursor, putative, expressed
Os.50585.1.S1_at	448.025	293.752	253.635	68.1032	76.594	83.2304	4.36723	0	GenBank	AK121953.1	chr02	LOC_Os02g38130	No apical meristem protein, expressed
Os.2321.1.S1_at	93.3289	83.9303	117.233	19.2059	27.9745	20.1964	4.37082	0	GenBank	AF141879.1	chr08	LOC_Os08g09060	Germin-like protein subfamily 1 member 11 precursor, putative, expressed
Os.50118.1.S1_at	621.588	531.829	600.51	80.0302	187.367	130.671	4.4061	0	GenBank	AK100822.1	chr03	LOC_Os03g03860	Expressed protein
Os.40000.1.S1_at	471.088	288.56	234.325	68.7195	75.617	75.2559	4.52645	0	GenBank	CR279062	chr10	LOC_Os10g38600	Glutathione S-transferase GSTU6, putative, expressed
Os.28514.1.S1_at	472.692	331.604	302.475	65.6815	70.025	104.934	4.59927	0	GenBank	AK111442.1	chr01	LOC_Os01g04280	Calmodulin-binding protein, putative, expressed
Os.10597.1.S1_at	1167.52	1162.73	1079.56	244.028	226.385	259.189	4.67352	0	GenBank	AK102415.1	chr01	LOC_Os01g53350	UDP-glucoronosyl and UDP-glucosyl transferase family protein, expressed
Os.52280.1.S1_at	127.92	90.9266	81.2901	22.4604	16.5639	24.6579	4.71304	0	GenBank	AK066054.1	chr06	LOC_Os06g46140	Expressed protein
Os.15780.1.S1_at	148.209	131.504	123.634	20.2112	41.5694	22.8962	4.76337	0	GenBank	AK110943.1	chr02	LOC_Os02g08220	Expressed protein
Os.17758.1.A1_at	377.238	246.668	202.843	57.2617	58.3416	55.0567	4.84442	0	GenBank	AK108811.1	chr08	LOC_Os08g15710	Expressed protein
Os.8586.1.S1_at	345.538	419.552	619.812	61.5858	113.568	110.42	4.84954	0	GenBank	AK103914.1	chr03	LOC_Os03g57780	Leucine-rich repeat transmembrane protein kinase, putative, expressed
Os.46728.1.S1_at	228.219	249.358	294.152	57.1253	59.8909	38.9341	4.94856	0	GenBank	CB000629	chr10	LOC_Os10g04800	Hypothetical protein
Os.39872.1.A1_s_at	574.099	482.753	477.843	110.247	98.0793	100.906	4.96292	0	GenBank	CF321377	chr05	LOC_Os05g10620	No apical meristem, putative, expressed
Os.12988.1.S1_at	213.017	169.91	182.748	34.3565	38.4137	37.5547	5.12736	0	GenBank	AK106819.1	chr02	LOC_Os02g11040	Expressed protein
Os.54871.1.S1_at	526.609	557.676	436.474	69.8982	93.434	116.78	5.42911	0	GenBank	AK106964.1	chr08	LOC_Os08g39270	Fasciclin-like arabinogalactan protein 7 precursor, putative, expressed
Os.7338.1.S1_at	699.728	478.912	551.535	94.3671	102.622	117.684	5.49833	0	GenBank	AK069685.1	chr07	LOC_Os07g28850	Piwi domain containing protein, expressed
Os.7086.1.S1_at	108.531	105.306	111.218	12.7658	24.2738	21.7607	5.52812	0	GenBank	BI305420	chr07	LOC_Os07g35520	Glycosyl hydrolases family 17 protein, expressed
OsAffx.17422.1.S1_at	145.659	167.356	273.176	25.3316	34.8317	41.8333	5.74716	0	IGR	9636.m04000	chr08	LOC_Os08g39590	Leucine Rich Repeat family protein, expressed
Os.52717.1.S1_at	127.168	114.04	126.777	17.7361	20.6644	24.5744	5.84336	0	GenBank	AK068902.1	chr12	LOC_Os12g30520	Pumilio-family RNA binding repeat containing protein, expressed
Os.51864.1.S1_at	42.7666	64.8411	82.1085	12.0278	8.93299	10.9886	5.93802	0	GenBank	AK064113.1	chr05	LOC_Os05g05110	Expressed protein
Os.37644.1.S1_at	103.015	103.219	106.936	16.5675	16.4372	19.184	6.00072	0	GenBank	AK107857.1	chr01	---
Os.6291.1.S1_x_at	181.283	216.713	326.599	34.9065	49.0202	36.0793	6.03799	0	GenBank	AK108191.1	chr06	LOC_Os06g47600	Pathogenesis-related protein 5 precursor, putative, expressed
Os.4844.1.S1_at	430.019	224.825	186.325	34.6112	50.3296	53.0873	6.09419	0	GenBank	AK067416.1	chr05	LOC_Os05g06970	Peroxidase family protein, expressed
Os.7637.1.S1_at	387.076	483.009	601.732	60.4036	112.496	63.9351	6.21453	0	GenBank	AK102922.1	chr07	LOC_Os07g02810	L-ascorbate oxidase homolog precursor, putative, expressed
OsAffx.28169.1.S1_at	1135.35	810.998	573.764	106.023	122.78	163.031	6.43158	0	IGR	9634.m04712	chr06	LOC_Os06g48250	Response to abscisic acid stimulus，ATPase, AAA family protein, expressed
Os.31171.1.S1_at	113.14	105.817	102.088	18.5458	15.3683	15.4808	6.49956	0	GenBank	AK107734.1	chr01	LOC_Os01g40290	Expressed protein
Os.47910.1.S1_at	139.158	85.628	93.0242	13.3317	19.4103	15.9286	6.52982	0	GenBank	AK105313.1	chr04	LOC_Os04g03860	Expressed protein
Os.5242.1.S1_at	52.0809	46.068	53.0923	7.27783	6.5544	7.60259	7.05587	0	GenBank	AF200467.1	chr01	LOC_Os01g58260	Subtilisin N-terminal Region family protein, expressed
Os.54530.1.S1_x_at	154.85	272.085	372.868	30.2139	47.9007	34.459	7.10471	0	GenBank	AK105531.1	chr06	LOC_Os06g49100	Leucine-rich repeat family protein, putative, expressed
Os.50180.1.S1_at	577.363	602.597	496.57	70.9256	39.6555	109.126	7.63075	0	GenBank	AK119998.1	chr05	LOC_Os05g05100	Expressed protein
Os.21805.1.S1_s_at	371.761	335.376	497.8	36.8017	69.6031	50.8966	7.66005	0	GenBank	CA756790	chr06	LOC_Os06g51320	Gibberellin regulated protein, expressed
Os.10682.1.S1_at	446.304	281.768	206.138	31.9649	41.6662	43.116	8.002	0	GenBank	AK109215.1	chr08	LOC_Os08g05960	Expressed protein
Os.171.1.S1_at	2246.4	2371.05	1950.15	301.177	228.737	286.694	8.04254	0	GenBank	AB026998.1	chr01	LOC_Os01g47070	Acidic endochitinase precursor, putative, expressed
Os.17985.1.S1_s_at	112.752	69.7876	68.8556	7.57284	6.3279	16.7924	8.1906	0	GenBank	C96822	chr03	LOC_Os03g56500	Expressed protein
Os.28139.1.S1_at	428.376	465.127	654.979	40.6005	107.619	36.2111	8.39601	0	GenBank	AK060655.1	chr01	LOC_Os01g62260	Osmotin-like protein precursor, putative, expressed
OsAffx.16847.1.S1_s_at	111.23	145.535	115.101	9.6373	13.0998	20.72	8.55708	0	IGR	9636.m00528	chr08	LOC_Os08g05970	Expressed protein
Os.45916.1.S1_s_at	1069.45	2283.3	2470.72	142.571	375.638	151.296	8.69817	0	GenBank	AU082531	chr01	LOC_Os01g14850	Expressed protein
Os.54874.1.S1_at	378.227	501.456	542.163	62.1076	49.9951	51.0668	8.71392	0	GenBank	AK106970.1	chr09	LOC_Os09g27040	GEX1, putative, expressed
OsAffx.16847.1.A1_at	254.924	185.484	111.185	15.3768	14.2425	33.4333	8.74814	0	IGR	9636.m00528	chr08	---
Os.7771.1.S1_at	217.778	218.615	358.045	17.9513	34.36	34.062	9.19773	0	GenBank	AK103715.1	chr06	LOC_Os06g43600	Protease inhibitor/seed storage/LTP family protein, expressed
Os.19861.1.S1_at	291.946	433.124	594.573	75.6311	40.4061	25.3968	9.33045	0	GenBank	AF306651.1	chr07	LOC_Os07g03730	Response to salicylic acid stimulus，Response to ethylene stimulus，Pathogenesis-related protein 1 precursor, putative, expressed,
Os.7566.1.S1_at	189.282	304.91	392.326	25.3554	45.0813	20.2234	9.77848	0	GenBank	AK059277.1	chr04	LOC_Os04g53950	Glycosyl hydrolases family 16 protein, expressed
Os.2081.1.S1_at	104.291	67.964	89.2078	8.59534	9.25849	7.91961	10.1447	0	GenBank	AK109883.1	chr01	LOC_Os01g19260	Response to abscisic acid stimulus，ATPase, AAA family protein, expressed
Os.4618.1.S1_at	366.583	595.286	704.295	46.2514	45.618	61.4324	10.8685	0	GenBank	AK062310.1	chr01	LOC_Os01g32670	Expressed protein
Os.5270.1.S1_at	192.484	336.99	405.662	35.1304	30.5486	19.6108	10.9642	0	GenBank	AK061147.1	chr05	LOC_Os05g44200	GDSL-like Lipase/Acylhydrolase family protein, expressed
Os.7108.1.S1_at	229.563	296.436	376.091	24.603	24.886	30.38	11.2946	0	GenBank	AK109082.1	chr02	LOC_Os02g37190	Expressed protein
OsAffx.8864.1.S1_at	215.806	316.498	276.304	24.3185	17.4679	25.9498	11.9376	0	GenBank	NM_194007.1	chr07	LOC_Os10g05700	Retrotransposon protein, putative, Ty1-copia subclass
Os.35343.1.A1_at	687.084	537.509	374.746	42.2917	42.0381	39.2131	12.9456	0	GenBank	AK067922.1	chr11	LOC_Os11g03370	NAC-domain containing protein 21/22, putative, expressed
Os.11513.1.S1_at	1412.96	1473.35	2268.8	46.6067	111.119	146.141	16.965	0	GenBank	AK107485.1	chr12	LOC_Os12g38140	Expressed protein
OsAffx.30103.2.S1_s_at	39.3421	109.702	169.1	5.76799	4.04293	5.91747	20.2274	0	IGR	9637.m02741	chr09	---
Os.54109.1.S1_at	857.635	738.54	548.387	25.0766	27.292	41.8059	22.7722	0	GenBank	AK101987.1	chr03	LOC_Os03g38800	Response to abscisic acid stimulus，ATPase, AAA family protein, expressed
OsAffx.26739.1.S1_s_at	307.404	401.973	378.058	16.4025	10.7314	17.7795	24.2118	0	IGR	9633.m00439	chr05	LOC_Os05g05080	Expressed protein
Os.51561.1.S1_at	62.9331	178.517	317.642	7.09059	8.32858	4.20623	28.4882	0	GenBank	AK063071.1	chr12	LOC_Os12g17570	GDSL-motif lipase/hydrolase, putative
Os.8638.1.S1_at	599.423	1315.95	1500.63	28.1713	36.8376	36.7535	33.5684	0	GenBank	BI805240	chr10	LOC_Os10g05950	Proline-rich protein, putative, expressed
Os.8638.1.S1_s_at	404.166	879.948	1029.36	14.5982	25.0852	19.0556	39.3857	0	GenBank	BI805240	chr10	LOC_Os10g05950	Proline-rich protein, putative, expressed
Os.30983.1.S1_at	77.4615	80.8803	79.2666	52.5207	48.0042	54.2408	1.53528	0.427806	GenBank	AK108026.1	chr03	LOC_Os03g40170	Zinc finger, C3HC4 type family protein, expressed
Os.455.1.S1_at	2059.18	1999.98	1958.21	1137.96	1360.17	1184.01	1.6342	0.427806	GenBank	CF321434	chr01	LOC_Os01g16240	Calmodulin, putative, expressed
Os.2066.2.S1_x_at	96.1086	103.417	114.184	60.4378	66.6302	60.0028	1.67696	0.427806	GenBank	NM_188429.1	chr01	LOC_Os01g11550	TCP family transcription factor containing protein, expressed
OsAffx.24011.1.S1_at	91.3506	104.577	100.234	64.0133	56.4992	53.9836	1.69724	0.427806	IGR	9629.m07137	chr01	LOC_Os01g72150	Glutathione S-transferase, putative, expressed
Os.11498.1.S1_at	1565.02	1580.49	1681.96	853.551	1057.45	871.238	1.7351	0.427806	GenBank	AK121755.1	chr01	LOC_Os01g54870	60S ribosomal protein L18a, putative, expressed
Os.1408.1.S1_at	201.774	175.522	196.046	100.415	111.429	118.432	1.73595	0.427806	GenBank	AK102840.1	chr01	LOC_Os01g10860	Expressed protein
Os.9336.1.S1_at	1029.79	1006.11	900.688	474.688	608.566	509.971	1.84317	0.427806	GenBank	AK060276.1	chr08	LOC_Os08g43550	Myb-related protein Zm38, putative, expressed
Os.11899.1.S1_at	738.265	680.235	620.33	327.004	417.331	353.527	1.85709	0.427806	GenBank	AK069349.1	chr12	LOC_Os12g32360	Expressed protein
Os.28435.4.S1_x_at	63.802	74.9693	74.5623	40.7586	33.5359	39.6144	1.87284	0.427806	GenBank	AK066303.1	chr10	---
Os.18433.1.S1_at	160.054	156.208	148.32	73.5159	70.1395	93.7118	1.95723	0.427806	GenBank	BM421610	chr05	LOC_Os05g43770	NLI interacting factor-like phosphatase family protein, expressed
Os.24032.2.S1_at	59.6889	53.7869	72.1885	32.5875	28.0736	32.578	1.99127	0.427806	GenBank	AK073006.1	chr03	LOC_Os11g25500	Transposon protein, putative, CACTA, En/Spm sub-class
Os.11301.1.S1_x_at	231.506	270.942	216.135	106.024	116.625	134.494	2.01203	0.427806	GenBank	AK070778.1	chr11	LOC_Os12g04360	EF hand family protein, expressed
Os.54551.1.S1_at	522.842	508.859	488.212	203.452	295.626	243.527	2.04673	0.427806	GenBank	AK105580.1	chr09	---
Os.6116.1.S1_at	1778.22	1448.85	1322.35	665.207	743.974	804.121	2.05549	0.427806	GenBank	CF329533	chr12	LOC_Os12g38150	thaumatin-like cytokinin-binding protein, putative, expressed
Os.11252.1.S1_at	166.174	119.81	130.634	65.031	65.5526	69.482	2.08241	0.427806	GenBank	AK102380.1	chr02	LOC_Os02g37160	Heavy metal-associated domain containing protein, expressed
OsAffx.24153.1.S1_s_at	798.446	761.39	730.165	270.046	343.955	410.169	2.23596	0.427806	IGR	9630.m00720	chr02	LOC_Os02g07690	VQ motif family protein, expressed
Os.11301.1.S1_at	503.717	445.089	411.764	138.05	184.641	216.835	2.52179	0.427806	GenBank	AK070778.1	chr11	LOC_Os12g04360	EF hand family protein, expressed
Os.18461.1.S1_at	111.518	105.851	129.492	35.5701	59.4296	37.9386	2.60919	0.427806	GenBank	AK069754.1	chr01	LOC_Os01g64180	Expressed protein
Os.50881.1.S1_x_at	540.783	347.063	357.133	173.068	149.248	154.248	2.61241	0.427806	GenBank	AK059199.1	chr09	LOC_Os09g39650	Protein kinase domain containing protein, expressed
Os.34478.1.S1_at	162.914	113.622	107.126	30.6858	47.5215	45.6141	3.09851	0.427806	GenBank	AK071235.1	chr07	LOC_Os07g49000	DnaJ domain containing protein, expressed
Os.27110.1.A1_at	466.631	312.744	293.206	99.3944	100.472	145.533	3.10534	0.427806	GenBank	AK105217.1	chr11	LOC_Os11g44560	Protein kinase domain containing protein, expressed
Os.5733.1.A1_s_at	108.567	89.6649	109.625	22.2434	35.1208	41.0477	3.12825	0.427806	GenBank	BI305452	chr09	LOC_Os09g27650	Zinc finger, C2H2 type family protein, expressed
Os.7727.1.S1_at	749.325	893.537	866.175	205.828	381.115	210.451	3.14655	0.427806	GenBank	AY580163.1	chr05	LOC_Os05g11910	GDSL-like Lipase/Acylhydrolase family protein, expressed
Os.18595.1.A1_at	104.461	79.0166	95.4161	34.1452	33.9416	19.5421	3.18267	0.427806	GenBank	AK068606.1	chr07	LOC_Os07g48450	NAC-domain containing protein 18, putative, expressed
Os.24658.1.S1_at	156.48	135.273	168.304	36.5424	68.948	37.8409	3.20975	0.427806	GenBank	AK061110.1	chr12	LOC_Os12g43370	Methionine aminopeptidase 2, putative, expressed
OsAffx.15187.1.S1_at	213.072	166.344	178.968	37.042	79.19	42.1377	3.52583	0.427806	IGR	9633.m04802	chr05	LOC_Os05g50960	Polygalacturonase family protein, expressed
OsAffx.30103.1.S1_s_at	59.6462	66.8418	121.236	18.665	25.8002	22.6915	3.68875	0.427806	IGR	9631.m01483	chr03	LOC_Os03g15370	Ubiquitin, putative, expressed
Os.8503.1.S1_at	257.982	232.155	273.528	45.311	52.0413	105.329	3.76781	0.427806	GenBank	AK062563.1	chr06	LOC_Os06g39110	Expressed protein
Os.17918.1.S1_at	211.418	178.275	171.713	36.7458	35.5866	75.5771	3.7956	0.427806	GenBank	AK061425.1	chr03	LOC_Os03g16950	Response to abscisic acid stimulus，33 kDa secretory protein, putative, expressed
Os.56000.1.S1_at	140.363	119.433	159.583	27.758	54.2794	26.5782	3.86113	0.427806	GenBank	AK109108.1	chr05	LOC_Os05g02900	Expressed protein
Os.446.1.S1_at	53.5053	70.7837	112.25	17.3329	15.9609	23.3954	4.17256	0.427806	GenBank	AK103139.1	chr01	LOC_Os12g07250	Hypothetical protein , Eukaryotic translation initiation factor 6, putative, expressed
Os.54530.1.S1_at	253.983	366.286	600.57	91.0074	110.327	85.1324	4.26171	0.427806	GenBank	AK105531.1	chr06	LOC_Os06g49100	Leucine-rich repeat family protein, putative, expressed
Os.1385.1.S1_at	1639.75	1082.49	544.544	175.418	159.818	191.582	6.20097	0.427806	GenBank	AF443600.1	chr01	LOC_Os01g71670	Glucan endo-1,3-beta-glucosidase GII precursor, putative, expressed
Os.37618.1.S1_at	319.496	334.454	254.327	29.8896	87.2323	21.9155	6.53261	0.427806	GenBank	AK102692.1	chr06	LOC_Os06g04850	Homeobox-leucine zipper protein HAT3, putative, expressed
OsAffx.32170.1.S1_at	3309.39	2263.12	1040.9	289.432	374.953	315.906	6.74637	0.427806	IGR	9640.m04277	chr12	LOC_Os12g43450	P21 protein, putative, expressed
Os.7991.1.S1_at	206.49	140.374	97.0795	12.5398	15.5932	34.7033	7.06508	0.427806	GenBank	AB003194.1	chr04	LOC_Os04g41620	Endochitinase A precursor, putative, expressed
Os.14770.1.S1_at	317.307	291.927	284.289	22.2191	81.1969	21.5113	7.15234	0.427806	GenBank	AK060649.1	chr03	LOC_Os03g17760	RNA recognition motif family protein, expressed
Os.9962.1.S1_s_at	889.246	2267.56	2976.06	63.9708	272.909	74.2139	14.9184	0.427806	GenBank	AK060341.1	chr01	LOC_Os01g14850	Expressed protein
Os.23169.1.S1_at	307.676	330.579	387.526	202.716	199.628	197.687	1.70955	0.807812	GenBank	AK060611.1	chr02	LOC_Os02g37870	Brix domain containing protein 2, putative, expressed
Os.57207.1.S1_s_at	191.91	201.802	167.518	101.143	117.67	106.774	1.72375	0.807812	GenBank	AK111139.1	chr12	LOC_Os12g40760	Expressed protein ,TPR Domain containing protein, expressed
Os.7372.1.S1_at	134.865	103.213	112.029	65.931	55.1477	63.4649	1.89715	0.807812	GenBank	AU100845	chr01	LOC_Os01g72910	ABA/WDS induced protein, expressed
Os.56943.1.S1_at	207.732	158.586	171.225	87.3502	103.37	91.7001	1.90334	0.807812	GenBank	AK110611.1	chr08	LOC_Os08g01330	No apical meristem, putative, expressed
Os.18433.1.S1_s_at	346.24	364.404	291.718	194.648	151.175	175.201	1.92383	0.807812	GenBank	BM421610	chr05	LOC_Os05g43770	NLI interacting factor-like phosphatase family protein, expressed
Os.9427.1.S1_at	117.77	82.5772	102.039	48.3908	50.0329	51.6233	2.01528	0.807812	GenBank	AK067458.1	chr10	LOC_Os10g05020	Cytochrome P450 family protein, expressed
Os.28952.1.S1_at	377.133	391.108	286.567	141.167	188.576	147.093	2.2121	0.807812	GenBank	AK110852.1	chr01	LOC_Os01g08810	Cytochrome P450 family protein, expressed
Os.49480.1.S1_at	94.661	68.0246	59.4956	32.3097	33.0881	31.1895	2.30031	0.807812	GenBank	AK110531.1	chr11	LOC_Os11g38790	hypothetical protein
Os.46435.1.S1_s_at	126.57	202.172	287.564	50.0421	62.2514	38.2558	4.09372	0.807812	GenBank	BE040077	chr04	LOC_Os04g39110	Gibberellin regulated protein, expressed
Os.45916.1.S1_x_at	273.764	817.004	1233.05	44.6264	97.8865	38.7355	12.8212	0.807812	GenBank	AU082531	chr01	LOC_Os01g14850	Expressed protein
OsAffx.13994.1.S1_at	687.732	619.892	113.999	26.7673	28.7661	23.5693	17.9719	0.807812	IGR	9632.m02584	chr04	LOC_Os04g27430	Terpene synthase family, metal binding domain containing protein
Os.16479.1.S1_at	1341.33	1382.59	1511.34	876.381	816.854	956.905	1.59813	1.1123	GenBank	AK121337.1	chr06	LOC_Os06g37070	Uncharacterised protein family containing protein, expressed
Os.49956.1.S1_at	99.2389	92.2486	99.7112	66.6401	55.8053	56.895	1.62372	1.1123	GenBank	AK119431.1	chr02	LOC_Os02g05610	C2H2 zinc-finger protein, putative, expressed
Os.27808.1.S1_at	1130.8	1095.14	964.07	587.901	585.219	698.869	1.70408	1.1123	GenBank	AK067697.1	chr03	LOC_Os03g53200	Calmodulin, putative, expressed
Os.9405.1.S1_at	1415.68	1420.81	1290.18	624.171	844.508	768.051	1.84496	1.1123	GenBank	AK120520.1	chr04	LOC_Os04g42380	40S ribosomal protein S11, putative, expressed
Os.15532.1.S1_at	402.459	402.335	513.675	231.892	260.406	218.279	1.85549	1.1123	GenBank	AK121690.1	chr01	LOC_Os01g07870	Multidrug resistance associated protein MRP2, putative, expressed
Os.14561.1.S1_at	106.726	86.4048	88.3585	41.7494	51.8468	52.9786	1.92045	1.1123	GenBank	AK101363.1	chr12	LOC_Os12g42760	Type IIB DNA topoisomerase family protein, expressed
Os.6291.1.S1_at	194.222	238.989	247.745	128.466	119.706	97.589	1.96944	1.1123	GenBank	AK108191.1	chr06	LOC_Os06g47600	Pathogenesis-related protein 5 precursor, putative, expressed
Os.12798.1.S1_at	110.186	107.465	96.6775	40.7803	61.9255	48.785	2.0749	1.1123	GenBank	NM_190392.1	chr01	LOC_Os01g60900	Expressed protein
Os.50472.2.S1_s_at	218.898	179.24	227.779	76.3098	99.2966	112.909	2.16944	1.1123	GenBank	AK121327.1	chr11	---
Os.11547.1.S1_s_at	2064.47	1581.66	1504.07	621.72	897.868	745.796	2.27343	1.1123	GenBank	AK064918.1	chr06	LOC_Os06g48030	Peroxidase 16 precursor, putative, expressed
OsAffx.12765.1.S1_x_at	359.685	288.361	277.009	91.2	145.418	138.179	2.46815	1.1123	IGR	9631.m00676	chr03	LOC_Os03g07450	DNA-binding protein, putative, expressed
Os.46475.1.S1_at	50.6309	58.356	77.2011	20.5799	23.7083	30.2725	2.49713	1.1123	GenBank	AK073088.1	chr10	LOC_Os10g03100	Leucine Rich Repeat family protein, expressed
Os.23119.1.S1_at	343.372	323.65	341.045	76.8833	164.755	82.8483	3.10665	1.1123	GenBank	AK059226.1	chr03	LOC_Os03g04250	Glutathione S-transferase, C-terminal domain containing protein, expressed
Os.10636.1.A1_at	194.812	202.676	133.726	40.5366	30.9686	72.4078	3.69122	1.1123	GenBank	AK068486.1	chr06	---
Os.23411.1.S1_at	147.644	149.705	171.085	31.1685	66.1459	25.0365	3.82861	1.1123	GenBank	AK101968.1	chr02	LOC_Os02g42660	Fatty acid desaturase family protein, expressed
Os.10403.1.S1_at	995.619	969.052	921.304	138.993	387.895	206.331	3.93603	1.1123	GenBank	AK101646.1	chr03	LOC_Os03g55350	Cucumisin-like serine protease, putative, expressed
Os.38278.1.S1_at	46.3315	62.5878	107.736	18.4048	13.9932	21.7926	3.99802	1.1123	GenBank	AK070845.1	chr03	LOC_Os03g06850	B3 DNA binding domain containing protein, expressed
Os.50838.1.A1_at	67.4355	87.8729	155.047	19.6091	32.6719	20.7776	4.24803	1.1123	GenBank	AK058886.1	chr04	LOC_Os04g56180	Peroxidase 45 precursor, putative, expressed
Os.8178.1.S1_at	1272.58	859.117	462.561	173.188	200.752	203.171	4.49525	1.1123	GenBank	AY050642.1	chr11	LOC_Os11g37970	Win1 precursor, putative, expressed
OsAffx.30103.4.S1_s_at	72.9532	143.576	222.332	25.1143	25.2876	33.2615	5.24556	1.1123	IGR	9637.m02463	chr09	LOC_Os09g27930	UBiQuitin family member, putative, expressed
Os.13051.1.S1_at	190.801	120.588	137.298	27.2302	12.0284	43.0984	5.44807	1.1123	GenBank	AB079873.1	chr11	LOC_Os12g04980	Meiotic recombination protein DMC1 homolog, putative, expressed
Os.28229.1.S1_at	1901.54	1974.99	1546.42	116.016	523.92	254.899	6.06028	1.1123	GenBank	AK070946.1	chr01	LOC_Os01g52770	GDSL-like Lipase/Acylhydrolase family protein, expressed
OsAffx.30103.2.S1_at	55.3713	113.503	185.729	19.5309	21.7186	14.8791	6.31769	1.1123	IGR	9637.m02741	chr09	---
Os.53973.1.S1_at	268.493	266.485	354.471	20.9477	91.0804	26.9455	6.40013	1.1123	GenBank	AK101108.1	chr02	LOC_Os02g50040	Endoglucanase 1 precursor, putative, expressed
Os.6417.1.S1_at	2099.53	3443.44	3756.9	23.7831	334.577	126.415	19.1839	1.1123	GenBank	AK062834.1	chr07	LOC_Os07g37850	Expressed protein
Os.16839.1.S1_at	245.734	261.278	227.194	159.478	169.511	159.855	1.50192	1.54485	GenBank	CB620847	---	---
Os.36709.1.S1_x_at	102.731	99.6921	90.3253	58.9153	64.0577	66.2321	1.54725	1.54485	GenBank	AK062840.1	chr01	LOC_Os01g48710	Heavy metal-associated domain containing protein, expressed
Os.10200.1.S1_at	1179.02	1360.75	1332.77	869.167	840.719	778.235	1.55641	1.54485	GenBank	CB620205	chr08	LOC_Os08g05620	Cytochrome P450 89A2, putative, expressed
Os.3933.1.S1_a_at	2288.48	2314.36	2678.34	1629.79	1530.18	1517.39	1.55669	1.54485	GenBank	AK103200.1	chr07	LOC_Os07g44790	Trafficking protein particle complex subunit 3, putative, expressed
Os.10839.1.S1_at	746.343	716.099	793.682	393.087	474.064	493.589	1.65801	1.54485	GenBank	AK106069.1	chr03	LOC_Os03g16350	DNA-binding protein, putative, expressed
Os.49496.1.S1_at	398.848	354.552	345.666	185.257	226.671	230.076	1.71193	1.54485	GenBank	AK071465.1	chr06	LOC_Os06g46500	L-ascorbate oxidase homolog precursor, putative, expressed
OsAffx.11639.1.S1_at	236.643	293.415	286.861	163.844	145.439	164.806	1.72313	1.54485	IGR	9629.m05677	chr01	LOC_Os01g57910	YOR3513c, putative
Os.28030.1.S1_at	290.651	243.638	216.847	143.056	143.298	131.132	1.79919	1.54485	GenBank	AK104912.1	chr06	LOC_Os06g48160	Xyloglucan endotransglucosylase/hydrolase protein 15precursor, putative, expressed
OsAffx.29968.1.S1_s_at	2273.82	2362.4	2570.81	1112.15	1370.51	1503.82	1.80787	1.54485	IGR	9637.m01880	chr09	LOC_Os09g21740	U-box domain containing protein, expressed
Os.49381.1.S1_at	404.645	373.466	342.204	168.759	216.637	225.763	1.8331	1.54485	GenBank	AK101110.1	chr08	LOC_Os08g26820	Expressed protein
Os.6150.1.S1_s_at	3653.24	3559.72	3502.78	1909.6	1511.93	2211.9	1.90217	1.54485	GenBank	CF322516	chr03	LOC_Os03g29240	PDI, putative, expressed
Os.53852.1.S1_at	208.236	155.317	194.794	90.2613	92.9931	108.888	1.91122	1.54485	GenBank	AK100406.1	chr04	LOC_Os04g13210	Glutathione-conjugate transporter, putative, expressed
OsAffx.27459.2.S1_s_at	145.398	158.167	156.96	63.329	65.3205	95.376	2.05568	1.54485	IGR	9634.m00419	chr06	LOC_Os06g05000	Early nodulin 93 ENOD93 protein, expressed
Os.40417.1.A1_at	155.807	113.827	115.524	61.1236	55.1202	71.0456	2.05649	1.54485	GenBank	CF337705	chr07	LOC_Os07g14740	Harpin-induced protein 1 containing protein, expressed
Os.50023.1.S1_x_at	110.189	111.518	151.088	53.6349	69.4961	57.7789	2.06067	1.54485	GenBank	AK119712.1	chr02	LOC_Os02g58740	Expressed protein
Os.8707.2.A1_at	238.709	226.158	236.164	102.212	140.61	87.0498	2.12516	1.54485	GenBank	AK059168.1	chr03	LOC_Os03g62740	GDSL-motif lipase/hydrolase family protein, putative, expressed
Os.6098.1.A1_at	1020	917.761	766.194	331.839	457.028	479.131	2.13246	1.54485	GenBank	AK065416.1	chr11	LOC_Os11g13570	PrMC3, putative, expressed
Os.27488.1.S1_at	99.9096	84.6725	87.9407	32.6539	42.2475	51.6666	2.15317	1.54485	GenBank	AK120815.1	chr07	LOC_Os07g40630	Leucine-rich repeat transmembrane protein kinase, putative, expressed
Os.26538.1.S1_at	421.636	464.839	524.465	172.021	213.994	268.545	2.15555	1.54485	GenBank	AY466471.1	chr03	LOC_Os03g21800	Transcription factor RF2b, putative, expressed
Os.27767.1.A1_s_at	51.2552	55.0241	66.714	21.4105	32.1719	26.5781	2.15809	1.54485	GenBank	CB632726	chr04	LOC_Os04g29680	Calcium binding EGF domain containing protein, expressed
Os.51147.1.S1_at	56.9236	56.2237	61.7614	20.0697	27.3472	33.4513	2.16289	1.54485	GenBank	AK061148.1	chr03	LOC_Os03g16960	33 kDa secretory protein, putative, expressed
Os.48459.1.A1_at	841.369	796.893	694.187	295.119	452.584	300.322	2.22557	1.54485	GenBank	CR283190	chr11	LOC_Os11g06740	SNELIPTRC, putative, expressed
Os.22968.1.A1_at	171.946	206.668	255.615	110.09	74.6498	88.0942	2.3246	1.54485	GenBank	CR285033	chr08	LOC_Os08g24200	Expressed protein
Os.51855.1.S1_at	162.452	139.59	176.846	48.8835	83.3167	69.1497	2.37839	1.54485	GenBank	AK064092.1	chr11	LOC_Os11g26990	Expressed protein
Os.12999.1.S1_at	1551.47	1502.02	1455.58	382.431	726.777	654.127	2.55713	1.54485	GenBank	AK063036.1	chr04	LOC_Os04g54620	Expressed protein
Os.33336.1.S1_at	267.654	401.055	454.434	161.372	115.798	151.982	2.61712	1.54485	GenBank	AK100944.1	chr01	LOC_Os01g11350	bZIP transcription factor family protein, expressed
Os.50349.2.S1_at	198.289	145.182	122.278	46.7199	57.6567	72.4477	2.63396	1.54485	GenBank	AK107892.1	chr04	LOC_Os04g09570	Expressed protein
OsAffx.12547.1.S1_at	115.298	92.658	100.001	28.4217	53.6532	34.2349	2.64773	1.54485	IGR	9630.m04699	chr02	LOC_Os02g48210	Protein kinase domain containing protein, expressed
Os.46480.1.S1_at	85.6579	94.5178	79.9292	20.8995	43.2454	31.7083	2.71358	1.54485	GenBank	AK072452.1	chr10	LOC_Os10g35180	ABC-2 type transporter family protein, expressed
Os.39994.1.S1_at	89.0218	85.5859	126.778	27.9628	23.5823	46.3609	3.07832	1.54485	GenBank	CF319063	chr01	LOC_Os07g24680	Hypothetical protein
Os.52796.2.S1_x_at	486.728	489.54	586.398	245.865	119.387	107.389	3.30624	1.54485	GenBank	AK069311.1	chr03	LOC_Os03g62210	Subtilisin N-terminal Region family protein, expressed , Ammonium transporter 2, putative, expressed
Os.26710.1.S1_at	1518.95	1858.55	1540.78	239.245	680.687	393.699	3.74403	1.54485	GenBank	AK111327.1	chr01	LOC_Os01g08140	Non-phototropic hypocotyl protein, putative
Os.51053.1.S1_at	263.047	229.862	202.939	45.5544	100.633	36.9352	3.7999	1.54485	GenBank	AK102820.1	chr11	LOC_Os11g27400	Glycosyl hydrolases family 18 protein, expressed
OsAffx.31072.1.S1_at	134.485	184.781	261.199	33.6381	41.8252	73.7736	3.88955	1.54485	IGR	9639.m01888	chr11	LOC_Os11g20160	O-methyltransferase family protein, expressed
Os.27483.1.S1_at	68.4629	81.3305	139.496	21.5063	35.2589	17.1268	3.91503	1.54485	GenBank	AK059812.1	chr08	LOC_Os08g13440	Germin-like protein subfamily 1 member 7 precursor, putative, expressed
Os.47879.1.A1_at	431.651	387.435	404.797	61.9478	175.741	68.0805	4.00264	1.54485	GenBank	AK111367.1	---	---
Os.53575.1.S1_s_at	391.268	306.825	216.357	42.2948	113.926	53.1202	4.36823	1.54485	GenBank	AK073378.1	chr03	---
Os.10166.1.S1_at	935.576	683.718	383.471	76.4494	80.3981	195.662	5.68145	1.54485	GenBank	AB096140.1	chr04	LOC_Os04g41680	Endochitinase A precursor, putative, expressed
Os.54825.1.S1_at	210.686	334.788	407.348	27.3506	95.4506	32.7875	6.12398	1.54485	GenBank	AK106842.1	chr05	LOC_Os05g33080	Protein kinase domain containing protein, expressed
Os.55684.1.S1_at	587.031	627.89	656.557	27.1263	167.08	25.0336	8.53621	1.54485	GenBank	AK108553.1	chr01	LOC_Os01g55150	bZIP transcription factor family protein, expressed
Os.49728.1.S1_at	95.7934	86.2644	98.26	58.1157	60.6783	66.2561	1.51482	1.86064	GenBank	AK102217.1	chr02	LOC_Os02g01550	F-box domain containing protein, expressed , hypothetical protein
Os.12921.1.S1_at	200.796	207.55	173.428	122.098	119.174	130.356	1.56547	1.86064	GenBank	AU222951	chr04	LOC_Os04g57770	Expressed protein
Os.17014.1.S1_s_at	127.164	101.496	116.63	70.341	75.2274	69.4085	1.60617	1.86064	GenBank	AK067411.1	chr04	LOC_Os04g53830	NAD dependent epimerase/dehydratase family protein, expressed
OsAffx.28902.1.S1_s_at	69.0783	59.8333	68.2093	36.4022	44.8442	37.3905	1.66155	1.86064	IGR	9635.m04484	chr07	LOC_Os07g44630	Thymidylate kinase family protein, expressed
Os.183.1.S1_at	1079.02	1308.83	1244.94	623.9	741.244	761.461	1.70826	1.86064	GenBank	L36094.1	chr03	LOC_Os03g29260	EF-1 guanine nucleotide exchange domain containing protein, expressed
Os.7213.1.S1_at	62.7169	63.1025	73.4446	31.6483	37.7615	42.247	1.78461	1.86064	GenBank	AK064760.1	chr03	---
Os.46749.1.S1_x_at	58.7313	60.0481	66.1002	28.1348	36.3234	37.9417	1.80547	1.86064	GenBank	AK121859.1	chr09	LOC_Os09g27990	Annexin family protein, expressed
Os.18206.1.S1_at	210.848	251.203	273.251	120.053	132.777	153.245	1.81075	1.86064	GenBank	AK062929.1	chr01	LOC_Os01g59730	60S ribosomal protein L30, putative, expressed
Os.18448.1.S1_at	238.612	227.434	276.106	116.456	159.438	126.496	1.84436	1.86064	GenBank	AK107297.1	chr12	LOC_Os12g01490	myb-like DNA-binding domain, SHAQKYF class family protein, expressed
Os.6682.1.A1_s_at	1585.42	1602.59	1226.09	874.338	792.859	725.822	1.84457	1.86064	GenBank	CB682956	chr03	LOC_Os03g53360	Transferase family protein, expressed
Os.47700.1.A1_at	116.909	100.862	121.013	52.242	71.6639	58.1934	1.86044	1.86064	GenBank	CR286943	chr05	---
OsAffx.12740.1.S1_s_at	946.525	966.3	1062.8	465.909	649.186	478.041	1.86778	1.86064	IGR	9631.m00475	chr03	LOC_Os03g05520	Expressed protein
Os.10384.1.S1_at	228.039	195.195	243.471	97.0588	113.193	137.09	1.91945	1.86064	GenBank	AK072292.1	chr03	LOC_Os03g10950	Protein phosphatase 2C family protein, putative, expressed
Os.11762.1.S2_x_at	217.394	155.491	167.999	80.786	94.1309	101.491	1.95683	1.86064	GenBank	AK121506.1	chr08	LOC_Os08g45030	Response to auxin stimulus，P-glycoprotein 1, putative, expressed
Os.13565.1.A1_at	303.184	308.712	394.958	143.638	197.446	167.367	1.98024	1.86064	GenBank	CR284436	chr05	---
Os.26888.1.A1_at	70.3501	60.6274	84.2314	41.7931	32.4419	34.3452	1.98203	1.86064	GenBank	CB626658	chr04	---
Os.46804.2.S1_at	150.538	126.723	127.751	61.0442	57.1579	84.8396	1.99472	1.86064	GenBank	NM_197767.1	chr10	LOC_Os10g41390	Protein kinase domain containing protein, expressed
Os.18254.1.A1_at	1417.48	1442.91	1433.19	578.886	567.212	898.311	2.10016	1.86064	GenBank	AK062549.1	chr04	LOC_Os04g55150	UBA/TS-N domain containing protein, expressed
Os.52791.1.S1_at	886.794	662.819	756.631	347.307	295.64	450.559	2.10904	1.86064	GenBank	AK069270.1	chr09	LOC_Os09g39960	Dynamin-related protein 1C, putative, expressed
Os.9764.1.S1_at	119.832	80.2112	87.1865	39.5157	43.4297	51.7248	2.13284	1.86064	GenBank	AK110372.1	chr12	LOC_Os12g36940	Calmodulin-binding protein, putative, expressed
Os.5668.2.S1_x_at	147.249	101.077	120.115	45.5817	65.7274	58.1903	2.1737	1.86064	GenBank	AK107780.1	chr12	LOC_Os12g09290	tRNA pseudouridine synthase family protein, putative, expressed
Os.55986.1.S1_x_at	779.343	609.153	503.763	246.302	278.576	336.768	2.1961	1.86064	GenBank	AK109091.1	chr10	LOC_Os10g35300	Dof domain, zinc finger family protein, expressed
Os.39652.1.S1_at	64.9635	43.2215	59.7445	28.2988	20.4269	26.6415	2.22815	1.86064	GenBank	CB667155	chr09	LOC_Os09g37330	Auxin induced protein, putative, expressed
Os.38022.1.S1_at	384.014	395.361	393.81	124.758	174.56	220.788	2.25567	1.86064	GenBank	AK064650.1	chr01	LOC_Os01g49710	Glutathione S-transferase, N-terminal domain containing protein, expressed
Os.18395.1.S1_s_at	661.545	914.017	708.268	334.142	410.563	265.243	2.26133	1.86064	GenBank	AK062516.1	chr06	LOC_Os06g15620	GAST1 protein precursor, putative, expressed
Os.35858.2.S1_at	261.61	360.865	283.418	104.919	168.398	110.347	2.36116	1.86064	GenBank	NM_192941.1	chr01	LOC_Os01g44110	Protein kinase domain containing protein, expressed
Os.49654.1.S1_at	373.224	378.893	410.245	123.294	226.21	134.932	2.39941	1.86064	GenBank	AK101878.1	chr03	LOC_Os03g18970	Protein phosphatase 2C, putative, expressed
Os.9759.1.S1_x_at	172.539	235.471	237.433	60.4865	93.1966	101.483	2.5295	1.86064	GenBank	AK106049.1	chr05	LOC_Os05g46520	Polygalacturonase family protein, expressed
Os.14289.1.S1_at	902.481	771.197	924.503	217.066	423.356	353.722	2.61349	1.86064	GenBank	AK107139.1	chr04	LOC_Os04g45750	Expressed protein , epoxide hydrolase, putative, expressed
Os.54176.1.S1_at	126.657	100.039	105.368	33.9802	32.3491	59.7713	2.63333	1.86064	GenBank	AK102366.1	chr11	LOC_Os11g37090	Pumilio-family RNA binding repeat containing protein, expressed
Os.4914.1.S1_s_at	729.557	709.495	763.264	241.429	190.143	398.144	2.6543	1.86064	GenBank	AU182100	chr03	---
Os.27509.1.S1_at	608.922	492.014	362.707	136.32	225.437	180.36	2.69987	1.86064	GenBank	CB642018	chr01	LOC_Os01g53790	Expressed protein
Os.8113.2.S1_x_at	119.643	106.111	107.702	23.9579	54.6469	38.5434	2.84645	1.86064	GenBank	NM_189545.1	chr01	---
Os.14372.1.S1_at	663.804	761.841	945.981	179.522	377.916	182.988	3.20306	1.86064	GenBank	AK102889.1	chr03	LOC_Os03g04220	Glutathione S-transferase, N-terminal domain containing protein, expressed
Os.28030.1.S1_s_at	1915.28	1543.39	1145.12	279.832	639.561	459.828	3.33796	1.86064	GenBank	AK104912.1	chr06	LOC_Os06g48160	Xyloglucan endotransglucosylase/hydrolase protein 15precursor, putative, expressed
Os.35704.1.S1_at	598.351	433.662	419.265	96.3853	105.693	221.289	3.42794	1.86064	GenBank	AK066200.1	chr01	LOC_Os01g60930	Expressed protein
Os.1406.1.S1_at	193.005	190.985	206.866	38.468	93.5471	36.3183	3.51003	1.86064	GenBank	AK060687.1	chr01	LOC_Os01g10850	Peroxidase family protein, expressed
Os.52745.1.S1_at	212.271	223.679	229.032	42.261	102.66	34.5547	3.70514	1.86064	GenBank	AK069029.1	chr02	---
Os.25564.1.S1_at	804.767	874.472	627.502	107.812	318.55	186.588	3.76334	1.86064	GenBank	AK101915.1	chr02	---
Os.9194.1.S1_at	565.187	490.815	289.255	36.7646	141.83	60.8104	5.61917	1.86064	GenBank	AK070419.1	chr02	LOC_Os02g52040	Phosphate-induced protein 1, putative, expressed
Os.33316.1.S1_at	252.404	440.91	509.698	29.8309	98.0548	86.166	5.62019	1.86064	GenBank	AK101002.1	chr01	LOC_Os01g34560	Very-long-chain fatty acid condensing enzyme, putative, expressed
Os.26382.1.S1_at	2067.72	1913.05	1818.17	1187.54	1390.93	1259.95	1.51076	2.35502	GenBank	CB680782	chr05	LOC_Os05g12680	Protein kinase domain containing protein, expressed
Os.27542.1.A1_at	320.237	299.723	372.3	203.349	211.558	216.854	1.57063	2.35502	GenBank	AK062794.1	chr01	LOC_Os09g12210	Hypothetical protein
Os.10409.1.A1_at	169.889	131.418	166.286	88.9976	98.6582	89.7104	1.68583	2.35502	GenBank	AK064062.1	chr11	---
Os.26054.1.S1_s_at	211.824	194.419	222.775	101.328	132.879	130.429	1.72506	2.35502	GenBank	BM038927	chr01	LOC_Os01g39330	Helix-loop-helix DNA-binding domain containing protein, expressed
Os.17111.2.S1_x_at	123.521	142.155	161.671	88.5326	84.8875	72.8456	1.73531	2.35502	GenBank	AK061650.1	chr04	LOC_Os04g48460	Cytochrome P450 family protein, expressed
Os.10360.1.S1_at	245.919	202.121	246.868	118.518	150.387	131.174	1.73693	2.35502	GenBank	AK099925.1	chr10	LOC_Os10g38110	Cytochrome P450 family protein, expressed
Os.2000.2.S1_x_at	226.006	214.579	251.86	97.9586	147.131	104.248	1.98217	2.35502	GenBank	AU030308	chr01	LOC_Os01g53840	protein kinase family protein, putative, expressed
Os.55089.1.S1_at	143.537	111.307	118.228	50.9249	74.814	61.8467	1.98881	2.35502	GenBank	AK107463.1	chr02	LOC_Os02g44670	Harpin-induced protein 1 containing protein, expressed
Os.23185.1.S1_at	132.615	142.354	137.771	50.4233	83.2118	69.3094	2.03376	2.35502	GenBank	NM_195030.1	chr10	LOC_Os10g08540	Cytochrome P450 family protein, expressed
Os.36953.1.S1_at	97.5444	105.861	123.446	49.4339	66.651	43.8903	2.04314	2.35502	GenBank	AK062302.1	chr07	LOC_Os07g29780	Pollen-specific kinase partner protein, putative, expressed
Os.8383.1.S1_at	197.013	150.73	187.525	65.6599	85.9352	103.047	2.10204	2.35502	GenBank	AK059663.1	chr05	LOC_Os05g48290	T-complex protein 1, beta subunit, putative, expressed
Os.18501.1.S1_at	608.37	551.615	665.689	227.315	375.493	247.54	2.14697	2.35502	GenBank	AK111015.1	chr02	---
OsAffx.30676.2.S1_x_at	166.199	154.176	251.43	92.7561	72.2501	83.4801	2.30115	2.35502	IGR	9638.m03079	chr10	LOC_Os10g34910	Secretory protein, putative
Os.46450.1.S1_at	112.204	160.847	165.372	68.9477	48.5127	72.6111	2.30662	2.35502	GenBank	AK100816.1	chr10	LOC_Os10g34930	Secretory protein, putative, expressed
Os.56789.1.S1_at	76.4623	73.9857	134.758	35.2799	35.4882	39.8303	2.57875	2.35502	GenBank	AK110418.1	chr02	LOC_Os02g08330	Expressed protein
Os.51204.1.S1_at	303.163	249.636	299.212	72.2807	154.308	94.713	2.65175	2.35502	GenBank	AK061568.1	chr02	LOC_Os02g42380	TCP family transcription factor containing protein, expressed
Os.12221.1.S1_at	201.583	222.102	285.05	66.1932	118.665	51.7134	2.99586	2.35502	GenBank	U57639.1	chr07	LOC_Os07g24000	Plasma membrane associated protein, putative, expressed
Os.55597.1.S1_at	340.728	306.441	272.679	66.7497	156.388	71.862	3.11813	2.35502	GenBank	AK108389.1	chr05	LOC_Os05g49620	WRKY DNA binding domain containing protein, expressed
Os.13965.1.S1_at	416.482	251.981	160.323	80.1071	78.7984	69.139	3.63432	2.35502	GenBank	AK121108.1	chr01	LOC_Os01g28500	Pathogenesis-related protein PRMS precursor, putative, expressed
Os.28044.1.A1_at	359.995	265.531	141.378	36.3595	41.1494	82.6152	4.78944	2.35502	GenBank	BU672803	chr04	---
Os.27794.1.S1_at	1096.66	840.807	559.079	70.8815	255.459	174.251	4.98719	2.35502	GenBank	AK071447.1	chr04	LOC_Os04g27190	Terpene synthase family, metal binding domain containing protein, expressed
Os.2368.1.S1_at	534.074	602.158	1089.55	59.1172	238.05	67.2324	6.10808	2.35502	GenBank	AF247164.1	chr03	LOC_Os03g60720	Alpha-expansin 4 precursor, putative, expressed
Os.40421.1.S1_at	303.197	392.526	330.029	12.274	97.2195	27.4734	7.48905	2.35502	GenBank	AK102492.1	chr01	LOC_Os01g20780	Expressed protein
Os.49671.1.S1_at	682.347	1110.48	1387.2	39.83	280.601	47.7667	8.63674	2.35502	GenBank	AK101945.1	chr05	LOC_Os05g38000	Expressed protein
Os.8666.1.S1_at	100.602	1081.8	1699.43	19.9083	26.1375	19.0088	44.2987	2.35502	GenBank	AK060243.1	chr02	LOC_Os02g57110	GDSL-like Lipase/Acylhydrolase family protein, expressed
Os.12280.1.S1_x_at	3864.08	3882.46	3908.91	2430.88	2886.53	2353.4	1.51945	2.40997	GenBank	AK060433.1	chr08	LOC_Os08g02340	60S acidic ribosomal protein P1, putative, expressed
Os.55681.1.S1_x_at	132.666	120.281	132.72	78.7574	77.6427	94.0136	1.54012	2.40997	GenBank	AK108548.1	chr08	LOC_Os08g03400	Expressed protein
OsAffx.12863.1.S1_s_at	122.209	114.578	127.658	61.4371	78.2683	79.4188	1.66319	2.40997	IGR	9631.m01412	chr03	LOC_Os03g14710	Protein kinase domain containing protein, expressed
Os.12590.1.S1_at	1885.91	1945.25	1777.89	927.254	1296.41	1064.02	1.70608	2.40997	GenBank	AK070995.1	chr06	LOC_Os06g02510	60S ribosomal protein L13-2, putative, expressed , Superoxide dismutase, chloroplast, putative, expressed
Os.33892.1.S1_at	57.5026	63.7639	75.8258	33.4802	39.8866	40.3445	1.73327	2.40997	GenBank	AK063969.1	chr03	LOC_Os03g51540	Lariat debranching enzyme, C-terminal domain containing protein, expressed
OsAffx.2326.1.S1_x_at	99.9359	102.664	114.659	47.2037	66.1343	63.8948	1.79007	2.40997	GenBank	NM_191141.1	chr01	LOC_Os01g53800	Transferrin receptor-like dimerisation domain containing protein, expressed
Os.52147.1.S1_at	492.401	528.452	525.838	241.089	245.279	353.751	1.84104	2.40997	GenBank	AK065205.1	chr11	LOC_Os11g30760	Expressed protein
Os.49501.1.A1_at	328.245	248.891	292.395	114.282	140.358	174.687	2.02534	2.40997	GenBank	AK064240.1	chr06	LOC_Os06g12230	TCP family transcription factor containing protein, expressed
OsAffx.15035.1.S1_at	106.49	80.214	77.9949	52.3265	34.1058	41.1147	2.0753	2.40997	IGR	9633.m03737	chr05	LOC_Os05g40070	WRKY DNA binding domain containing protein
Os.9945.1.S1_at	280.971	188.473	202.382	92.4876	106.827	124.127	2.07712	2.40997	GenBank	AK073044.1	chr03	LOC_Os03g43410	AUX/IAA family protein, expressed
Os.48741.1.S1_at	76.2028	80.6935	96.5795	31.526	51.2902	30.554	2.23582	2.40997	GenBank	CR288096	chr07	---
Os.7354.1.S1_at	81.1895	78.7517	69.2378	22.5886	36.113	41.8416	2.27941	2.40997	GenBank	AK108435.1	chr03	LOC_Os03g30200	Mitochondrial import inner membrane translocase subunit Tim17 family protein, expressed
Os.16859.1.S1_at	506.964	367.963	383.764	163.634	143.657	240.5	2.29776	2.40997	GenBank	AK062755.1	chr06	---
Os.12111.1.S1_at	393.594	435.942	515.297	233.814	124.874	199.883	2.40763	2.40997	GenBank	AK099618.1	chr09	---
Os.11225.1.S1_at	523.874	601.533	837.638	152.644	327.872	149.304	3.11683	2.40997	GenBank	AK068696.1	chr07	LOC_Os07g40850	Expressed protein
Os.18126.1.S1_at	110.58	102.075	139.098	15.8878	52.3801	18.6409	4.04738	2.40997	GenBank	C97874	chr09	LOC_Os09g37060	Transposon protein, putative, unclassified, expressed
Os.11740.1.S1_at	2396.08	2820.31	2408.34	1487.09	1763.52	1700.5	1.54	2.6108	GenBank	AK103340.1	chr05	LOC_Os05g01600	Actin-97, putative, expressed
Os.7555.1.S1_at	475.916	414.987	440.416	278.817	258.144	318.986	1.55538	2.6108	GenBank	AK107813.1	chr02	LOC_Os02g52400	Expressed protein
Os.9314.1.S1_at	349.179	392.712	393.831	220.212	235.229	273.455	1.55814	2.6108	GenBank	AK066740.1	chr03	LOC_Os03g03140	RNA recognition motif family protein, expressed
Os.15732.1.S1_s_at	778.52	678.701	630.821	417.042	436.143	482.792	1.56293	2.6108	GenBank	AU032700	chr03	LOC_Os03g29850	Zinc transporter, putative, expressed
Os.27778.2.S1_at	147.108	154.575	168.294	86.4018	111.563	98.5395	1.58506	2.6108	GenBank	AK068030.1	chr01	---
Os.23542.1.A1_at	443.65	367.049	379.283	218.28	276.501	230.796	1.64005	2.6108	GenBank	AK100115.1	chr05	LOC_Os05g29880	Glyoxysomal fatty acid beta-oxidation multifunctional protein MFP-a, putative, expressed
Os.55116.1.S1_at	135.341	133.282	124.945	68.6409	94.0981	76.6303	1.64419	2.6108	GenBank	AK107513.1	chr06	LOC_Os06g36810	Expressed protein
Os.54497.1.S1_at	195.609	205.214	194.211	97.7088	129.186	131.458	1.66047	2.6108	GenBank	AK105358.1	chr04	LOC_Os04g42200	Hypothetical protein
Os.49435.1.S1_at	202.933	176.062	173.634	96.0675	128.64	107.06	1.66571	2.6108	GenBank	AK121803.1	chr02	LOC_Os02g48830	65kD microtubule associated protein, putative, expressed
Os.51511.1.S1_at	418.763	509.258	519.41	251.488	294.041	319.92	1.67246	2.6108	GenBank	AK062985.1	chr05	LOC_Os05g45220	50S ribosomal protein L20, putative, expressed
Os.6259.1.S1_at	76.4755	65.9735	77.655	38.3823	38.7371	51.0314	1.71754	2.6108	GenBank	AK064274.1	chr09	---
Os.6267.1.S1_at	253.312	264.775	296.616	130.039	181.158	159.196	1.73196	2.6108	GenBank	AK121702.1	chr07	LOC_Os07g26740	60S ribosomal protein L44, putative, expressed
Os.5812.1.S1_at	361.684	330.926	344.397	149.471	220.832	209.896	1.78733	2.6108	GenBank	AK071172.1	chr03	LOC_Os03g20500	F-box domain containing protein, expressed
OsAffx.6196.1.S1_at	130.866	129.945	153.913	63.3621	90.9632	77.3849	1.78984	2.6108	IGR	9637.m00546	chr09	LOC_Os09g07820	3' exoribonuclease family, domain 2 containing protein, expressed
Os.8736.1.S1_a_at	108.357	111.609	144.663	62.8609	78.3528	62.3866	1.79091	2.6108	GenBank	AK121371.1	chr07	LOC_Os07g47040	Expressed protein
Os.29822.1.S1_at	126.47	105.427	134.194	56.4369	66.173	79.6299	1.81018	2.6108	GenBank	AK109802.1	chr01	---
Os.50552.1.S1_at	73.0234	75.6993	96.0518	43.9601	38.5589	51.8066	1.82225	2.6108	GenBank	AK121795.1	chr08	LOC_Os08g35700	Leucine Rich Repeat family protein, expressed
Os.54213.1.S1_at	115.742	124.672	156.319	63.4845	84.5773	69.0984	1.82691	2.6108	GenBank	AK102562.1	chr07	LOC_Os07g48180	Transcription factor RF2b, putative
Os.16164.1.S1_at	307.294	283.587	232.122	175.328	121.751	141.574	1.87621	2.6108	GenBank	AK062309.1	chr06	LOC_Os06g10530	Expressed protein
Os.13757.1.S1_at	314.773	353.91	382.943	162.279	161.11	236.343	1.8788	2.6108	GenBank	AK060374.1	chr06	LOC_Os06g12990	Expressed protein
Os.10797.1.S1_at	808.68	789.706	719.688	312.421	421.221	490.162	1.89415	2.6108	GenBank	AK120063.1	chr02	LOC_Os02g01380	Expressed protein
Os.28435.5.S1_x_at	74.9325	70.5262	91.6653	48.5632	32.2761	42.6872	1.91962	2.6108	GenBank	AK099678.1	chr10	---
Os.3046.1.S1_at	93.2526	66.8391	87.1814	37.4781	39.0343	51.6883	1.9288	2.6108	GenBank	AK101853.1	chr10	LOC_Os10g33620	Ubiquitin family protein, expressed
Os.54351.1.S1_at	108.946	73.7206	66.0296	42.099	40.5046	40.1646	2.02574	2.6108	GenBank	AK103556.1	chr08	LOC_Os08g31250	C1-like domain containing protein, expressed
Os.52101.1.S1_at	184.167	147.134	187.484	64.422	102.764	87.5843	2.03629	2.6108	GenBank	AK064720.1	chr04	---
Os.46650.1.S1_at	223.243	207.068	236.867	78.9002	141.017	103.904	2.06033	2.6108	GenBank	CR279516	chr10	LOC_Os10g35540	Hydrolase, alpha/beta fold family protein, expressed
Os.17181.1.S1_at	1345.87	1141.36	1078.29	401.823	668.522	638.672	2.0863	2.6108	GenBank	AK105785.1	chr07	LOC_Os07g32010	UDP-glucoronosyl and UDP-glucosyl transferase family protein, expressed
Os.7314.1.S1_at	175.602	178.395	231.305	70.3649	110.314	99.7542	2.08714	2.6108	GenBank	AK065000.1	chr10	LOC_Os10g22520	Cellulase containing protein, expressed
Os.33686.1.S1_at	464.296	396.184	378.774	141.465	211.927	236.549	2.10064	2.6108	GenBank	AK099501.1	chr01	LOC_Os01g71200	Ribonucleoprotein, putative, expressed
Os.4901.1.S1_at	330.65	213.185	227.776	94.792	131.322	131.131	2.15989	2.6108	GenBank	AU181981	chr01	LOC_Os01g49160	Myb-like DNA-binding domain containing protein, expressed
Os.31431.1.S1_at	193.945	143.894	150.55	55.2733	61.4746	99.2238	2.26136	2.6108	GenBank	AK107346.1	chr01	LOC_Os01g40580	Hypersensitive-induced response protein, putative, expressed
Os.39913.1.A1_at	321.325	241.003	177.939	97.8188	97.9049	127.521	2.29011	2.6108	GenBank	CF320837	chr07	LOC_Os07g07070	C2 domain containing protein, expressed
Os.50419.1.S1_x_at	96.2264	109.252	126.442	32.3836	47.8586	63.5734	2.30796	2.6108	GenBank	AK072780.1	chr09	LOC_Os09g28880	Uncharacterized plant-specific domain TIGR01570 family protein, expressed
OsAffx.7024.1.S1_at	99.7735	161.176	154.733	54.3609	74.0092	47.2972	2.36631	2.6108	IGR	9639.m00609	chr11	LOC_Os11g06740	SNELIPTRC, putative, expressed
Os.18019.1.S1_at	104.2	74.7812	78.5889	27.1669	31.0769	50.4303	2.37011	2.6108	GenBank	AK111905.1	chr08	LOC_Os08g18150	Transducin family protein, putative, expressed
OsAffx.12587.1.S1_s_at	220.984	227.373	305.401	69.8046	134.341	102.492	2.45814	2.6108	IGR	9630.m05041	chr02	LOC_Os02g51320	bHLH protein, putative, expressed
Os.31338.1.S1_at	52.8403	44.7829	70.6522	21.136	30.1969	17.0995	2.459	2.6108	GenBank	AK107502.1	chr07	LOC_Os07g12100	Expressed protein
Os.34020.2.S1_at	137.878	90.0082	95.4435	32.1933	59.1236	35.6335	2.5469	2.6108	GenBank	CB678541	chr01	LOC_Os01g10960	Peptide-N4-asparagine amidase A, putative
Os.23125.1.S1_at	478.062	519.74	424.899	162.637	263.534	114.02	2.6337	2.6108	GenBank	AK103709.1	chr03	LOC_Os03g19780	Expressed protein
Os.2426.1.A1_at	420.185	435.641	394.76	74.4402	104.518	220.724	3.12895	2.6108	GenBank	CA759372	chr11	LOC_Os11g10470	Expressed protein
Os.51150.1.S1_at	575.875	739.677	599.38	118.98	329.439	144.746	3.22833	2.6108	GenBank	AK061163.1	chr06	LOC_Os06g40150	AP2 domain-containing transcription factor family protein, putative, expressed
Os.8707.3.S1_x_at	818.59	989.315	994.633	210.657	480.939	169.63	3.25413	2.6108	GenBank	AK103825.1	chr03	LOC_Os03g62740	GDSL-motif lipase/hydrolase family protein, putative, expressed
Os.35583.1.S1_at	374.941	211.915	143.794	67.7266	77.0189	77.6937	3.28472	2.6108	GenBank	AK066764.1	chr01	LOC_Os01g48950	Expressed protein
Os.8252.1.S1_at	1475.42	2321.78	3222.4	487.961	983.573	655.804	3.29971	2.6108	GenBank	AK102373.1	chr01	LOC_Os01g34690	Expressed protein
Os.21895.1.S1_at	83.2507	79.0557	73.706	12.7135	40.8782	17.4912	3.32024	2.6108	GenBank	CA758110	chr02	LOC_Os02g06690	Early salt stress and cold acclimation-induced protein 2-1, putative, expressed
Os.38638.1.S1_at	74.0451	131.003	195.532	33.7463	46.928	35.4795	3.4487	2.6108	GenBank	AB018376.1	chr06	LOC_Os06g04990	Early nodulin 93, putative, expressed
Os.27797.1.A1_at	1101.43	866.722	588.588	124.789	374.784	172.203	3.80594	2.6108	GenBank	CB658382	chr03	LOC_Os03g06570	IQ calmodulin-binding motif family protein, expressed
Os.962.1.S1_at	425.055	524.591	669.498	69.6079	240.485	109.678	3.85721	2.6108	GenBank	AK105015.2	chr01	LOC_Os01g03490	heavy metal-associated domain containing protein, expressed
Os.46987.1.S1_x_at	505.861	318.566	324.696	66.5808	174.373	53.6798	3.90018	2.6108	GenBank	CK738634	chr07	LOC_Os07g46480	Eukaryotic aspartyl protease family protein, expressed
Os.50771.1.S1_at	135.703	129.004	144.617	13.2453	58.5243	29.08	4.05876	2.6108	GenBank	AK058439.1	chr06	LOC_Os06g44320	Expressed protein
Os.32680.1.S1_at	93.151	176.824	334.952	17.5099	52.8176	19.5398	6.73134	2.6108	GenBank	AK103262.1	chr07	LOC_Os07g05190	Leucine-rich repeat family protein, putative, expressed
Os.56356.1.S1_at	447.792	517.224	792.346	31.4906	194.24	24.2182	7.03089	2.6108	GenBank	AK109915.1	chr11	LOC_Os11g32100	Helix-loop-helix DNA-binding domain containing protein, expressed
Os.50846.1.S1_s_at	37.8305	151.006	246.113	9.7515	14.2904	17.6878	10.423	2.6108	GenBank	AK058956.1	chr01	LOC_Os01g10490	Expressed protein
Os.18192.1.S1_at	142.019	123.74	146.399	85.9451	100.739	86.5724	1.50832	3.02574	GenBank	CB618799	chr12	LOC_Os12g09270	bZIP family transcription factor, putative, expressed
OsAffx.26383.1.S1_at	224.808	177.308	197.315	131.743	129.161	135.819	1.51096	3.02574	IGR	9632.m03698	chr04	LOC_Os04g39100	Peroxidase 65 precursor, putative, expressed
Os.3422.1.S1_at	1809.99	2260.05	2024.11	1345.07	1261.08	1408.78	1.51787	3.02574	GenBank	AK063598.1	chr03	LOC_Os03g61970	Actin-3, putative, expressed
Os.51888.1.S1_at	466.052	435.3	438.897	269.541	272.332	336.676	1.52553	3.02574	GenBank	AK064196.1	chr12	LOC_Os12g40480	Expressed protein
Os.9188.1.S1_x_at	604.069	734.863	723.225	421.048	445.256	484.135	1.52703	3.02574	GenBank	AK058490.1	chr08	LOC_Os08g42920	60S ribosomal protein L7 containing protein, expressed
Os.56129.1.S1_at	146.559	133.515	145.768	80.3264	92.9143	104.303	1.53432	3.02574	GenBank	AK109306.1	chr02	LOC_Os02g46360	Pectinesterase inhibitor domain containing protein
Os.8225.1.S1_at	1329.81	1217.48	1098.21	730	749.588	882.89	1.54308	3.02574	GenBank	AK058507.1	chr03	LOC_Os03g15940	Pollen-specific protein SF3, putative, expressed
OsAffx.9699.1.S1_at	52.5855	58.5115	55.3591	30.5458	39.2047	38.0025	1.54479	3.02574	GenBank	NM_189633.1	chr02	LOC_Os01g09240	Retrotransposon protein, putative, LINE subclass
OsAffx.21499.1.S1_at	72.8822	80.0432	76.8879	48.6174	43.3238	56.471	1.54848	3.02574	GenBank	NM_192066.1	chr01	LOC_Os01g49020	Phosphatidyl serine synthase family protein
Os.23431.1.A1_at	478.077	473.219	457.844	299.445	257.265	342.023	1.56792	3.02574	GenBank	AK121443.1	chr11	LOC_Os11g04370	Ribosomal protein L24 containing protein, expressed
Os.38074.1.S1_s_at	446.101	496.575	508.995	282.768	287.564	353.986	1.57053	3.02574	GenBank	CF328719	chr01	LOC_Os01g14790	Expressed protein
Os.11699.1.S1_at	955.938	1199.45	1263.01	733.547	693.761	718.789	1.59284	3.02574	GenBank	AK109357.2	chr06	LOC_Os06g47320	T-complex protein 1, eta subunit, putative, expressed
Os.7488.1.S1_s_at	553.046	531.667	506.2	276.111	365.025	356.64	1.59446	3.02574	GenBank	BI796568	chr01	LOC_Os01g40700	Expressed protein
Os.9193.1.S1_at	3054.98	2899.81	2900.95	1663.14	2188.59	1677.78	1.60154	3.02574	GenBank	L36313.1	chr11	LOC_Os11g03400	40S ribosomal protein S16, putative, expressed
Os.9188.1.S1_at	906.327	1041.82	1140.36	603.923	602.164	719.608	1.60384	3.02574	GenBank	AK058490.1	chr08	LOC_Os08g42920	60S ribosomal protein L7 containing protein, expressed
Os.55317.1.S1_at	204.076	165.054	192.042	100.909	128.349	119.435	1.60936	3.02574	GenBank	AK107856.1	chr01	---
Os.5378.2.S1_x_at	186.595	177.788	163.771	88.8102	114.408	120.314	1.63246	3.02574	GenBank	AK110670.1	chr03	LOC_Os03g03860	Expressed protein
Os.55691.1.S1_at	279.162	270.354	307.378	153.947	163.84	206.995	1.63286	3.02574	GenBank	AK108572.1	chr05	LOC_Os05g30030	Complex 1 protein containing protein, expressed
Os.8991.1.S1_at	828.54	867.501	1061.75	494.279	591.797	592.063	1.64336	3.02574	GenBank	AK062179.1	chr05	LOC_Os05g47890	Guanine nucleotide-binding protein beta subunit, putative, expressed
Os.42953.1.S1_x_at	142.874	143.15	181.979	84.9783	97.0506	102.49	1.64489	3.02574	GenBank	NM_189475.1	chr01	---
Os.10453.1.S1_at	1931.21	2067.23	2138.78	998.05	1309	1399.28	1.65588	3.02574	GenBank	AK067114.1	chr06	LOC_Os06g36700	T-complex protein 1, epsilon subunit, putative, expressed
Os.49566.1.S1_at	127.574	115.44	101.441	62.719	64.6766	79.9204	1.6615	3.02574	GenBank	AK110659.1	chr06	LOC_Os06g22340	Cytochrome P450 89A2, putative, expressed
Os.7150.1.S1_at	1504.41	1401.22	1417.23	684.758	919.151	967.704	1.68099	3.02574	GenBank	AK101104.1	chr09	LOC_Os09g31970	3-hydroxy-3-methylglutaryl-coenzyme A reductase 3, putative, expressed
Os.37611.2.S1_x_at	1347.26	1440.25	1324.14	718.733	987.597	710.129	1.70152	3.02574	GenBank	CR282531	chr01	LOC_Os01g09510	60S acidic ribosomal protein P2A, putative, expressed
OsAffx.12818.1.S1_s_at	318.664	331.384	389.677	183.473	238.225	167.676	1.76412	3.02574	IGR	9631.m01007	chr03	LOC_Os03g10930	Mitochondrial ribosomal protein L51/S25/CI-B8 family protein, putative, expressed
Os.9917.1.S1_s_at	59.5824	67.5599	65.6401	29.9631	32.6508	45.4275	1.78434	3.02574	GenBank	AU089792	chr02	LOC_Os02g45120	Transcription factor S-II family protein, expressed
Os.10857.1.S1_at	544.734	543.402	493.271	225.191	337.607	316.619	1.79824	3.02574	GenBank	AK063945.1	chr05	LOC_Os05g05320	Expressed protein
Os.11839.1.S1_s_at	302.792	285.668	329.199	127.419	161.706	207.74	1.8469	3.02574	GenBank	BQ908269	chr07	LOC_Os07g08170	RuvB-like 1, putative, expressed
Os.53228.1.S1_at	689.739	617.954	604.016	324.638	272.054	436.557	1.85019	3.02574	GenBank	AK071464.1	chr12	LOC_Os12g41680	Salicylic acid-induced protein 19, putative, expressed
Os.37571.1.S1_at	203.293	153.058	175.719	73.0476	109.923	99.9103	1.8809	3.02574	GenBank	AK063639.1	chr08	LOC_Os08g37660	Plastocyanin-like domain containing protein, expressed , Expressed protein
Os.27092.1.S1_at	270.637	230.709	246.245	100.056	136.838	159.872	1.88421	3.02574	GenBank	AK067073.1	chr07	LOC_Os07g08000	Protein kinase domain containing protein, expressed
Os.9411.1.S1_at	315.012	287.528	296.227	115.999	174.602	183.926	1.89403	3.02574	GenBank	AU091954	chr09	---
Os.15992.1.S1_at	873.74	925.048	1085.09	408.833	469.473	643.624	1.89488	3.02574	GenBank	AK107524.1	chr04	LOC_Os04g58190	Dof domain, zinc finger family protein, expressed
Os.14564.1.S1_at	1213.56	1043.1	1162.56	436.711	642.103	718.284	1.90263	3.02574	GenBank	AK109337.2	chr01	LOC_Os01g10950	Peptide-N4-asparagine amidase A, putative, expressed
Os.6755.2.S1_at	585.368	683.785	484.534	243.569	363.469	301.723	1.92976	3.02574	GenBank	AK106978.1	chr03	LOC_Os04g52890	BAG domain-containing protein, putative, expressed
Os.8306.1.S1_at	281.385	298.905	266.747	104.339	150.768	178.359	1.9541	3.02574	GenBank	AK070478.1	chr05	LOC_Os05g33040	Cyclin, N-terminal domain containing protein, expressed
Os.27197.2.A1_at	123.482	111.691	116.25	45.615	52.7944	79.2132	1.97848	3.02574	GenBank	AK067842.1	chr04	LOC_Os04g37790	Expressed protein
Os.11558.1.S1_at	193.941	185.089	188.909	69.8011	86.7352	124.742	2.01914	3.02574	GenBank	AK101508.1	chr01	LOC_Os01g16450	Peroxidase family protein, expressed
Os.17722.1.S1_at	44.1818	50.5993	73.5352	24.1665	29.4911	29.214	2.03105	3.02574	GenBank	AK058883.1	chr01	---
Os.27207.1.S1_at	305.624	224.737	198.724	93.4279	129.859	133.997	2.04063	3.02574	GenBank	AK101523.1	chr12	LOC_Os12g25200	Chloride channel protein CLC-a, putative, expressed
Os.31233.2.S1_at	627.088	521.507	465.374	206.935	338.292	240.682	2.05363	3.02574	GenBank	AK121188.1	chr01	LOC_Os01g16140	Expressed protein
Os.35858.2.S1_x_at	384.831	452.71	367.213	166.494	261.272	150.606	2.08301	3.02574	GenBank	NM_192941.1	chr01	LOC_Os01g44110	Protein kinase domain containing protein, expressed
Os.4159.1.S1_at	476.312	407.165	376.023	253.688	201.844	140.953	2.11154	3.02574	GenBank	AF030167.1	chr01	LOC_Os01g51570	Glucan endo-1,3-beta-glucosidase GII precursor, putative, expressed
Os.6262.1.S1_at	148.72	163.551	196.836	68.7696	51.4723	102.006	2.29072	3.02574	GenBank	AK101352.1	chr07	LOC_Os07g41180	Nuclear transport factor 2 domain containing protein, expressed
Os.30812.1.S1_at	113.65	94.6479	113.508	31.2348	64.1852	44.7103	2.29648	3.02574	GenBank	AK108287.1	chr01	LOC_Os01g01350	SNF7 family protein, expressed
Os.56189.1.S1_at	696.855	514.337	427.509	229.661	298.321	179.683	2.31565	3.02574	GenBank	AK109579.1	chr07	LOC_Os07g41590	Expressed protein
Os.9445.1.S1_at	67.52	64.3733	53.4553	21.2244	37.9266	18.2591	2.39437	3.02574	GenBank	C99054	chr04	LOC_Os04g54240	Wound induced protein, putative, expressed
Os.5025.1.S1_at	499.757	495.712	406.165	119.079	234.146	229.959	2.40342	3.02574	GenBank	AK108100.1	chr02	LOC_Os02g09630	Nitrate-induced NOI protein, expressed
Os.159.1.S1_s_at	171.712	205.669	297.112	94.9109	62.8192	112.759	2.49361	3.02574	GenBank	D14482.1	chr03	LOC_Os03g13210	Peroxidase N precursor, putative, expressed
Os.35858.1.S1_at	986.474	758.848	518.838	241.672	382.511	280.602	2.50243	3.02574	GenBank	AK065494.1	chr01	LOC_Os01g44110	Protein kinase domain containing protein, expressed
Os.54579.1.S1_x_at	616.61	825.282	1080.1	253.687	304.369	445.897	2.51206	3.02574	GenBank	AK105945.1	chr07	LOC_Os07g23640	Transposon protein, putative, CACTA, En/Spm sub-class, expressed
Os.21902.1.S1_at	255.145	213.96	164.817	52.7252	104.186	94.0913	2.52556	3.02574	GenBank	AK072474.1	chr09	LOC_Os09g28300	Remorin, C-terminal region family protein, expressed
OsAffx.28164.1.S1_at	1325.29	1026.78	795.194	280.51	450.996	513.685	2.52754	3.02574	IGR	9634.m04685	chr06	LOC_Os06g48030	Peroxidase 16 precursor, putative, expressed
Os.8719.1.A1_s_at	262.84	334.988	350.567	76.7261	175.918	115.642	2.57516	3.02574	GenBank	BX928968	chr03	LOC_Os03g06510	Viral A-type inclusion protein repeat containing protein, expressed
Os.32417.1.S1_at	105.276	124.852	169.29	35.8025	75.0784	40.7694	2.63381	3.02574	GenBank	AK105103.1	chr01	LOC_Os01g60670	Leucine Rich Repeat family protein, expressed
Os.14208.1.S1_at	207.056	156.714	167.328	44.1359	101.823	45.8677	2.76864	3.02574	GenBank	AK104980.1	chr06	LOC_Os06g28000	Carboxyl-terminal proteinase, putative, expressed
OsAffx.12755.1.S1_at	310.529	340.534	432.326	74.1363	186.176	121.902	2.83451	3.02574	IGR	9631.m00578	chr03	LOC_Os03g06510	Viral A-type inclusion protein repeat containing protein, expressed
Os.55572.1.S1_at	477.104	278.401	333.529	90.3582	193.674	89.9257	2.91218	3.02574	GenBank	AK108339.1	chr11	LOC_Os11g19490	Protein kinase domain containing protein, expressed
Os.8113.1.S1_at	540.652	613.624	405.107	77.3367	207.454	189.197	3.28992	3.02574	GenBank	AK103199.1	chr01	LOC_Os01g08470	Transposon protein, putative, CACTA, En/Spm sub-class, expressed
Os.54641.1.S1_at	49.3627	72.839	124.283	20.117	32.7722	21.9846	3.292	3.02574	GenBank	AK106346.1	chr09	LOC_Os09g02250	Transposon protein, putative, unclassified, expressed
Os.52058.1.S1_at	180.698	108.544	150.38	22.8223	37.967	67.9194	3.41564	3.02574	GenBank	AK064637.1	chr04	LOC_Os04g46600	Expressed protein
OsAffx.22588.1.S1_at	114.252	115.887	161.576	25.3627	65.6011	20.2552	3.52202	3.02574	IGR	9635.m04969	chr07	LOC_Os07g49140	Expressed protein
Os.12387.1.S1_at	4480.67	4384	4687.83	658.734	2325.8	655.025	3.72367	3.02574	GenBank	AK119676.1	chr04	LOC_Os04g39150	Pathogenesis-related protein Bet v I family protein, expressed
Os.11563.1.S1_at	83.4906	52.347	53.5397	8.91523	29.3888	11.5371	3.79962	3.02574	GenBank	AK108713.1	chr11	LOC_Os11g43980	Peroxidase 1 precursor, putative, expressed
Os.10533.1.S1_at	456.943	548.873	766.189	56.9071	222.352	155.447	4.07633	3.02574	GenBank	AK061118.1	chr01	LOC_Os01g11710	GDSL-like Lipase/Acylhydrolase family protein, expressed
Os.4980.1.S1_at	970.102	1212.31	1304.22	150.846	550.707	125.258	4.21696	3.02574	GenBank	AK059286.1	chr03	LOC_Os03g59300	Expressed protein
Os.27379.1.S1_at	196.73	418.784	778.691	64.8188	124.209	79.3298	5.19533	3.02574	GenBank	AK069659.1	chr08	LOC_Os08g44360	Male sterility protein, expressed
Os.9836.1.S1_at	490.439	394.017	182.175	40.8605	38.0278	124.422	5.24632	3.02574	GenBank	AK059202.1	chr11	LOC_Os11g10590	Hypothetical protein
Os.13246.1.S1_at	1001.7	909.041	812.985	13.6402	246.992	24.3066	9.55899	3.02574	GenBank	AK061173.1	chr01	LOC_Os01g59870	Protease inhibitor/seed storage/LTP family protein, expressed
Os.23028.1.S1_s_at	126.28	101.017	123.706	75.0359	76.6414	82.2768	1.50031	3.07656	GenBank	AK106987.1	chr03	LOC_Os03g08490	Response to cytokinin stimulus，AP2 domain containing protein, expressed
Os.37611.1.S1_at	1782.37	2012.26	1822.16	1096.3	1419.71	1148.53	1.53274	3.07656	GenBank	AK058815.1	chr01	LOC_Os01g09510	60S acidic ribosomal protein P2A, putative, expressed
Os.5299.2.S1_a_at	537.753	536.975	514.554	308.165	406.113	315.526	1.54329	3.07656	GenBank	AK073600.1	chr05	LOC_Os05g37970	Universal stress protein family protein, expressed
Os.27169.1.S1_s_at	147.563	153.417	123.407	101.878	88.1184	83.163	1.55362	3.07656	GenBank	CB645166	chr01	LOC_Os01g68740	Expressed protein
Os.18675.1.S1_at	934.624	921.569	982.071	498.467	700.426	591.056	1.58567	3.07656	GenBank	CR290536	chr01	LOC_Os01g73310	Actin-1, putative, expressed
Os.12353.1.S1_at	310.97	288.196	386.798	194.997	194.798	224.464	1.60513	3.07656	GenBank	AK120721.1	chr12	LOC_Os12g14080	Expressed protein
Os.6282.1.S1_at	1408.16	1328.51	1232.46	669.174	929.501	842.871	1.62566	3.07656	GenBank	AK062099.1	chr02	LOC_Os02g57540	Ribosomal L28e protein family protein, expressed
Os.7699.1.S1_at	277.536	342.277	331.297	175.904	177.44	229.209	1.63266	3.07656	GenBank	AK120490.1	chr10	LOC_Os10g22050	Expressed protein
Os.11945.1.S1_at	214.966	173.374	189.527	98.5749	126.882	127.571	1.63689	3.07656	GenBank	AK111606.1	chr08	LOC_Os08g29660	WRKY DNA binding domain containing protein, expressed
Os.13565.1.A1_s_at	148.307	169.947	201.913	94.6248	115.74	105.319	1.64775	3.07656	GenBank	CR284436	chr05	LOC_Os05g45050	Reticulon family protein, putative, expressed
OsAffx.30765.1.S1_at	115.542	104.134	138.49	72.3033	80.1485	61.3026	1.6756	3.07656	IGR	9639.m00047	chr11	LOC_Os11g01480	Myb-like DNA-binding domain, SHAQKYF class family protein, expressed
OsAffx.14384.1.S1_at	193.447	212.788	228.017	98.3606	149.989	117.726	1.73257	3.07656	IGR	9632.m05127	chr04	LOC_Os04g52890	BAG domain-containing protein, putative, expressed
Os.55094.1.S1_at	93.841	77.839	84.5537	38.5433	57.0989	51.2131	1.7448	3.07656	GenBank	AK107479.1	chr04	LOC_Os04g49850	Expressed protein
Os.43682.1.S1_at	74.2605	98.6533	110.535	54.7895	51.4541	55.6657	1.75066	3.07656	GenBank	CA923293	chr01	LOC_Os01g16910	Mitochondrial import receptor subunit TOM40 homolog, putative, expressed
Os.54339.1.S1_at	56.7782	54.9208	75.1449	32.5515	31.2303	41.9007	1.76797	3.07656	GenBank	AK103492.1	chr02	LOC_Os02g05620	Exocyst subunit EXO70 family protein, putative, expressed
Os.16825.1.S1_at	635.653	692.603	737.678	296.439	411.359	460.437	1.76842	3.07656	GenBank	AK063732.1	chr07	LOC_Os07g10660	40S ribosomal protein S2, putative, expressed
Os.53888.1.S1_at	263.837	196.473	224.267	104.914	132.657	146.763	1.7812	3.07656	GenBank	AK100630.1	chr07	LOC_Os07g44230	Ribosomal protein L7Ae/L30e/S12e/Gadd45 family protein, putative, expressed
Os.38995.1.S1_at	123.908	106.255	117.432	47.6876	68.3365	76.1448	1.8088	3.07656	GenBank	CF291340	chr03	---
Os.26380.1.S1_at	456.846	366.185	412.863	180.523	281.814	219.077	1.81372	3.07656	GenBank	AK101933.1	chr01	---
Os.9268.2.S1_at	1054.09	1582.27	1126.06	698.781	751.963	591.73	1.84209	3.07656	GenBank	AK059679.1	chr11	LOC_Os11g24610	60S ribosomal protein L38, putative, expressed
Os.49690.1.S1_s_at	392.348	428.936	393.83	157.908	279.477	193.975	1.9246	3.07656	GenBank	AF193835.1	chr07	LOC_Os07g04190	Receptor protein kinase CLAVATA1 precursor, putative, expressed
Os.4715.1.S1_at	1238.83	1332.78	1386.66	461.497	789.319	772.02	1.95679	3.07656	GenBank	AK100153.1	chr03	LOC_Os03g50160	Chemocyanin precursor, putative, expressed
Os.52202.1.S1_at	281.61	213.527	243.906	101.976	108.479	166.368	1.96125	3.07656	GenBank	AK065579.1	chr03	LOC_Os03g22450	Rad9 family protein, expressed
Os.23398.1.S1_at	55.6664	60.8439	93.17	36.578	37.1378	30.9836	2.00269	3.07656	GenBank	AK119282.1	chr04	LOC_Os04g15580	D-mannose binding lectin family protein, expressed
Os.40947.1.A1_at	199.869	144.412	157.621	63.8134	106.069	80.7195	2.00279	3.07656	GenBank	CB684734	chr01	LOC_Os01g36660	Carboxyl-terminal proteinase, putative, expressed
Os.46832.1.S1_at	183.929	138.204	145.132	77.8381	57.2872	96.8881	2.01396	3.07656	GenBank	AK109037.1	chr10	LOC_Os10g28240	Calcium-transporting ATPase 13, plasma membrane-type, putative, expressed
Os.23124.1.S1_at	71.716	83.912	104.526	36.8039	55.0896	35.5851	2.04077	3.07656	GenBank	AK062764.1	chr03	LOC_Os03g18960	Calmodulin-binding protein, putative, expressed
Os.57009.1.S1_at	322.998	267.456	315.541	132.882	201.119	106.961	2.05459	3.07656	GenBank	AK110737.1	chr01	LOC_Os01g69290	Expressed protein
Os.6595.2.S1_s_at	91.869	83.3617	116.907	37.3449	62.3697	39.2116	2.10283	3.07656	GenBank	AK060612.1	chr03	LOC_Os04g59320	Protein kinase family protein, putative, expressed
OsAffx.31336.1.S1_at	167.875	140.79	165.736	66.3348	105.162	53.7163	2.10645	3.07656	IGR	9639.m03339	chr11	LOC_Os11g36940	Glucan endo-1,3-beta-glucosidase 5 precursor, putative, expressed
Os.9971.1.S1_s_at	104.932	99.5007	105.24	31.6149	52.9575	61.3399	2.12232	3.07656	GenBank	BX898176	chr02	LOC_Os02g42850	Myb-like DNA-binding domain containing protein, expressed
Os.52377.1.S1_s_at	170.429	120.554	93.8409	57.2547	65.7251	58.3298	2.12247	3.07656	GenBank	AK066722.1	chr02	LOC_Os02g13370	Expressed protein
Os.8102.1.S1_at	109.809	100.676	128.124	33.6615	60.7984	62.2389	2.16089	3.07656	GenBank	AK103438.1	chr03	LOC_Os03g57330	IQ calmodulin-binding motif family protein, expressed
Os.32736.1.S1_at	746.832	583.877	538.78	207.773	398.641	221.489	2.2581	3.07656	GenBank	AK103085.1	chr03	LOC_Os03g56820	Fatty acid hydroxylase family protein, expressed
Os.9551.1.S1_at	550.994	529.543	630.357	156.734	240.425	350.857	2.28724	3.07656	GenBank	AK101753.1	chr05	LOC_Os05g43690	Expressed protein
Os.54119.1.S1_at	140.438	102.053	128.541	35.9125	75.3439	48.8944	2.31677	3.07656	GenBank	AK102046.1	chr04	LOC_Os04g59320	Protein kinase family protein, putative, expressed
Os.23932.1.A1_at	401.4	323.368	314.659	121.164	100.503	218.158	2.36327	3.07656	GenBank	AK108082.1	chr04	LOC_Os04g40140	Expressed protein ,Rf1 protein, mitochondrial precursor, putative, expressed
Os.408.1.S1_a_at	443.229	256.683	220.855	119.213	138.264	130.222	2.37495	3.07656	GenBank	AY398581.1	chr01	LOC_Os01g74410	Myb-like DNA-binding domain containing protein, expressed
Os.23557.1.A1_at	75.9417	63.0108	93.1008	18.5135	31.0931	42.1867	2.528	3.07656	GenBank	CA760001	chr08	LOC_Os08g09040	Germin-like protein subfamily 1 member 11 precursor, putative, expressed
Os.9956.1.S1_at	86.2807	125.803	195.546	53.3741	47.3501	58.204	2.56487	3.07656	GenBank	AU082529	chr03	---
Os.10497.1.S1_s_at	705.95	898.655	1456.93	325.418	364.858	496.612	2.57946	3.07656	GenBank	AK105956.1	chr07	LOC_Os07g23640	Transposon protein, putative, CACTA, En/Spm sub-class, expressed
Os.5875.1.S1_at	59.0172	85.2853	136.388	30.2203	41.3996	32.511	2.69555	3.07656	GenBank	AK110593.1	chr12	LOC_Os12g06080	Expressed protein
Os.5797.1.S1_at	1122.4	1138.43	986.681	229.764	644.256	238.412	2.91929	3.07656	GenBank	AK101241.1	chr07	LOC_Os07g37350	Armadillo/beta-catenin-like repeat family protein, expressed
Os.31771.2.S1_x_at	250.881	237.006	346.572	74.6941	54.4363	155.555	2.93116	3.07656	GenBank	AK106475.1	chr03	---
Os.5985.1.S1_at	146.559	212.498	280.679	53.3656	109.855	49.22	3.01136	3.07656	GenBank	AK060664.1	chr09	LOC_Os09g37600	LysM domain containing protein, expressed
Os.51106.1.S1_at	84.6079	150.011	260.136	43.3849	52.1624	43.7117	3.55277	3.07656	GenBank	AK060686.1	chr06	LOC_Os06g14540	Endoglucanase 1 precursor, putative, expressed
Os.22375.1.S1_x_at	57.0166	108.255	180.45	31.0579	29.251	34.577	3.64355	3.07656	GenBank	AK059468.1	chr08	LOC_Os08g33660	MYB1, putative, expressed
Os.7269.1.S1_s_at	510.744	394.215	320.144	62.006	191.043	42.6601	4.14293	3.07656	GenBank	CF326526	chr01	LOC_Os01g44960	Hydrolase, alpha/beta fold family protein, putative, expressed
Os.26716.1.S1_at	565.09	663.904	769.765	47.4256	286.336	37.7352	5.38029	3.07656	GenBank	AK102449.1	chr05	LOC_Os05g34320	Glycosyl hydrolase family 20, catalytic domain containing protein, expressed
Os.7317.2.S1_at	1034.7	1385.68	1472.34	81.8395	536.293	65.0252	5.69813	3.07656	GenBank	AK105463.1	chr01	---
Os.9941.1.S1_at	3121.24	3155.92	3477.14	2002.48	2504.68	1964.3	1.50728	3.10195	GenBank	AK072488.1	chr09	LOC_Os09g08430	60S ribosomal protein L17, putative, expressed
Os.14771.1.S1_at	516.455	510.233	442.123	298.535	368.598	305.834	1.50962	3.10195	GenBank	AK061209.1	chr11	---
Os.37339.1.S1_at	756	661.018	789.906	418.577	499.668	536.181	1.51738	3.10195	GenBank	AK059163.1	chr03	---
Os.19948.1.S1_at	384.49	382.744	424.146	220.246	264.756	295.245	1.52693	3.10195	GenBank	AK071007.1	chr07	LOC_Os07g29320	Eukaryotic rRNA processing protein EBP2 containing protein, expressed
Os.16235.1.S1_at	226.018	204.328	207.843	117.617	161.979	135.982	1.53567	3.10195	GenBank	AK108140.1	chr02	LOC_Os02g49140	Glycosyltransferase 6, putative, expressed
Os.49855.1.S1_at	156.465	143.564	129.662	78.6935	101.769	98.4089	1.54082	3.10195	GenBank	AK112048.1	chr02	LOC_Os02g57560	Protein kinase domain containing protein, expressed
Os.8596.1.S1_at	500.566	557.458	528.419	302.124	319.636	405.126	1.54491	3.10195	GenBank	AK103286.1	chr11	---
Os.15688.1.S1_at	314.846	245.056	307.581	185.078	174.122	200.729	1.54927	3.10195	GenBank	AK067865.1	chr12	LOC_Os12g36110	calmodulin-binding protein, putative, expressed
Os.27192.1.S1_at	117.171	98.7382	95.5336	66.9322	58.3545	74.9265	1.55556	3.10195	GenBank	CB647205	chr01	LOC_Os01g43320	Amino acid permease, putative, expressed
Os.10348.1.S1_at	70.099	53.1868	62.5749	38.8856	43.6087	35.8661	1.57029	3.10195	GenBank	AK063325.1	chr01	LOC_Os01g41430	UDP-glucoronosyl and UDP-glucosyl transferase family protein, expressed
OsAffx.23371.1.S1_x_at	182.259	169.217	133.45	102.615	95.0231	106.689	1.59344	3.10195	IGR	9629.m02360	chr01	LOC_Os01g24420	Expressed protein
Os.25094.1.A1_at	189.268	200.993	243.06	121.441	116.433	150.474	1.63081	3.10195	GenBank	AK070231.1	chr02	LOC_Os02g10540	Ribosomal protein L7/L12 C-terminal domain containing protein, expressed
Os.48278.2.S1_x_at	309.161	267.807	340.66	154.294	204.538	203.338	1.6323	3.10195	GenBank	AK101780.1	chr03	LOC_Os03g48600	Auxin-regulated protein, putative, expressed
Os.13629.1.S1_at	614.528	533.053	538.829	271.997	382.452	377.676	1.63392	3.10195	GenBank	BI796766	chr03	LOC_Os03g10930	mitochondrial ribosomal protein L51/S25/CI-B8 family protein, putative, expressed
Os.8987.1.S1_at	216.867	267.2	298.455	176.927	156.545	145.09	1.63515	3.10195	GenBank	AK121328.1	chr03	LOC_Os08g10400	Expressed protein
Os.55382.1.S1_at	194.038	209.399	200.62	141.159	95.5551	132.534	1.63591	3.10195	GenBank	AK107983.1	chr03	---
Os.32679.1.S1_at	392.087	336.144	396.983	192.28	277.434	216.201	1.64046	3.10195	GenBank	AK059532.1	chr07	LOC_Os07g43350	Leucine Rich Repeat family protein, expressed
Os.37362.1.S1_at	87.4626	78.0486	103.431	47.4975	52.0017	62.5332	1.65981	3.10195	GenBank	AK058997.1	chr02	---
Os.54660.1.S1_at	551.783	479.034	479.695	230.52	313.893	349.389	1.68999	3.10195	GenBank	AK106398.1	chr03	LOC_Os03g44540	CCAAT-binding transcription factor subunit B family protein, expressed
Os.18091.1.S1_at	61.0397	54.5081	69.8195	33.8924	31.5185	43.9877	1.69442	3.10195	GenBank	AK058420.1	chr05	LOC_Os05g38210	Mitochondrial glycoprotein, expressed
Os.26888.1.A1_s_at	172.505	120.785	142.54	90.5882	74.4452	91.8078	1.69689	3.10195	GenBank	CB626658	chr04	LOC_Os04g30330	Protein kinase domain containing protein, expressed
Os.12207.1.S1_at	531.949	488.495	450.586	222.342	341.634	298.17	1.70624	3.10195	GenBank	AK102299.1	chr07	LOC_Os07g31840	leucine-rich repeat family protein, putative, expressed
Os.8352.1.S1_at	235.763	177.515	220.251	99.4099	129.842	137.344	1.72814	3.10195	GenBank	AK102406.1	chr04	LOC_Os04g08450	Expressed protein, hypothetical protein
Os.49347.1.S1_at	80.9617	74.3915	79.0298	39.0762	37.7013	57.7214	1.74264	3.10195	GenBank	AK102157.1	chr09	---
Os.24718.1.S1_at	161.076	208.453	246.191	116.258	112.788	124.02	1.74392	3.10195	GenBank	AK100570.1	chr02	LOC_Os02g04270	DNA polymerase V family protein, expressed
Os.50556.1.S1_at	217.412	161.982	198.879	94.9515	99.289	135.234	1.75514	3.10195	GenBank	AK121826.1	chr12	LOC_Os12g07280	Zinc finger, C2H2 type family protein, expressed
Os.4693.1.S1_at	1487.4	1422.6	1245.58	729.199	993.522	617.692	1.77558	3.10195	GenBank	AK065137.1	chr04	LOC_Os04g52830	Kelch repeat-containing F-box family protein, putative, expressed
OsAffx.5287.1.S1_s_at	636.395	603.953	826.952	347.795	477.548	336.41	1.77947	3.10195	IGR	9635.m01033	chr07	LOC_Os07g10660	40S ribosomal protein S2, putative, expressed
Os.25621.2.S1_at	756.14	1028.3	662.991	415.027	468.661	487.971	1.78429	3.10195	GenBank	AK071599.1	chr12	LOC_Os12g16720	Cytochrome P450 family protein, expressed
Os.18448.1.S1_s_at	348.666	351.183	371.905	180.036	262.632	155.73	1.79104	3.10195	GenBank	AK107297.1	chr12	LOC_Os11g01480	Myb-like DNA-binding domain, SHAQKYF class family protein, expressed
Os.15914.1.S1_at	1190.06	1146.8	1245.33	502.276	582.406	873.483	1.82936	3.10195	GenBank	AK105382.1	chr09	LOC_Os09g23350	Glycosyl transferase family 20 protein, putative, expressed
OsAffx.30108.1.S1_at	150.38	121.616	146.443	60.1273	97.3766	70.3774	1.83621	3.10195	IGR	9637.m02780	chr09	LOC_Os09g31370	Expressed protein
Os.10574.1.S1_at	172.472	201.639	220.119	86.2163	140.85	96.1783	1.83833	3.10195	GenBank	AU029726	chr10	LOC_Os10g02770	Glycosyl hydrolases family 16 protein, expressed
Os.9283.1.S1_at	3302.63	3212.25	2715.26	1364.35	1425.81	2209.34	1.84621	3.10195	GenBank	AK121139.1	chr02	LOC_Os02g33070	Hypothetical protein
Os.47362.1.A1_at	71.8976	51.6939	67.0448	26.1148	33.4346	41.1508	1.89311	3.10195	GenBank	BX899638	chr01	---
Os.10111.1.S1_at	491.649	620.069	694.212	258.91	280.673	409.345	1.90313	3.10195	GenBank	AK073164.1	chr03	LOC_Os03g22740	Nucleolar protein NOP5, putative, expressed
Os.32182.1.S1_at	1388.59	1451.42	1344.09	522.372	947.948	726.494	1.90462	3.10195	GenBank	AK101962.1	chr01	LOC_Os01g65790	Pectinesterase family protein, expressed
Os.11221.1.S1_at	114.481	116.345	131.803	46.8065	57.1062	85.4078	1.91542	3.10195	GenBank	AK071131.1	---	---
Os.52056.1.S1_at	127.563	133.93	108.042	47.0743	82.8465	62.6614	1.91884	3.10195	GenBank	AK064632.1	chr01	LOC_Os01g43080	Exonuclease family protein, expressed
Os.12326.1.S1_s_at	491.103	495.022	474.35	177.809	260.413	322.798	1.9191	3.10195	GenBank	CA759416	chr07	LOC_Os07g42160	RelA/SpoT containing protein, expressed
Os.18743.1.S1_at	158.453	146.193	190.205	62.3528	110.787	84.1627	1.92323	3.10195	GenBank	AK070376.1	chr01	LOC_Os01g56320	Subtilase family protein, putative, expressed
Os.50862.1.S1_x_at	976.684	1309.03	913.135	421.022	686.888	534.728	1.94739	3.10195	GenBank	AK059055.1	chr10	LOC_Os10g37240	Expressed protein
Os.13875.1.S1_at	401.544	301.349	308.235	129.189	156.57	224.007	1.98351	3.10195	GenBank	AK060567.1	chr06	LOC_Os06g45670	Glycine cleavage system H protein 1, mitochondrial precursor, putative, expressed
Os.15008.1.S1_at	874.826	725.424	673.608	257.921	461.337	409.529	2.01443	3.10195	GenBank	AK069844.1	chr05	LOC_Os05g35460	Patellin-5, putative, expressed
Os.38849.1.S1_at	749.23	727.532	625.706	310.678	476.509	256.154	2.01513	3.10195	GenBank	AK119887.1	chr02	LOC_Os02g51620	Glycosyl hydrolase family 3 C terminal domain containing protein, expressed
Os.5844.1.S1_at	62.2377	69.2482	104.122	33.093	44.2911	39.2644	2.01981	3.10195	GenBank	AK100641.1	chr09	LOC_Os09g30280	Glycosyltransferase QUASIMODO1, putative, expressed
Os.3748.1.S1_at	472.063	340.804	305.45	149.462	163.532	235.526	2.03879	3.10195	GenBank	AK072778.1	chr01	LOC_Os01g12260	Vacuolar ATP synthase subunit E, putative, expressed
Os.18164.1.S1_at	119.757	90.1454	102.012	36.4796	48.4247	67.6968	2.04399	3.10195	GenBank	C98103	chr04	---
Os.14100.1.S1_at	560.32	447.877	543.583	171.922	333.216	253.853	2.04453	3.10195	GenBank	BI804947	chr01	---
Os.2685.1.S1_at	538.371	526.427	735.789	196.042	320.027	338.176	2.10781	3.10195	GenBank	AK059446.1	chr01	LOC_Os01g68790	Glycine-rich RNA-binding protein 2, mitochondrial precursor, putative, expressed
Os.27232.1.S1_at	889.364	1012.46	627.381	295.293	394.073	503.271	2.12068	3.10195	GenBank	AK107951.1	chr01	LOC_Os01g68650	Uncharacterized plant-specific domain TIGR01615 family protein, expressed
Os.54502.1.S1_at	586.399	589.443	695.694	200.563	224.893	427.009	2.19544	3.10195	GenBank	AK105452.1	chr09	LOC_Os09g38400	Expressed protein
Os.13708.2.A1_at	833.478	1081.97	698.253	313.257	329.553	545.377	2.19974	3.10195	GenBank	CB655990	chr03	LOC_Os03g22790	Glycosyl hydrolase family 14 protein, expressed
Os.51228.2.A1_at	167.873	243.137	295.034	79.8129	112.728	128.295	2.20064	3.10195	GenBank	AK062288.1	chr03	LOC_Os03g14130	proline-rich protein, putative, expressed
Os.31907.1.S1_x_at	214.232	197.083	241.503	69.5442	148.338	76.5992	2.21684	3.10195	GenBank	AK106518.1	chr02	LOC_Os02g46680	P-glycoprotein, putative, expressed
Os.51066.1.S1_at	805.198	690.922	800.74	201.669	413.065	419.355	2.22114	3.10195	GenBank	AK060486.1	chr06	LOC_Os06g43320	Cytochrome P450 family protein, expressed
Os.18311.1.S1_at	260.561	168.082	142.676	65.3226	76.3061	105.526	2.31158	3.10195	GenBank	AK070697.1	chr11	---
Os.6633.1.S1_at	296.606	272.289	394.391	89.7656	198.754	124.079	2.33468	3.10195	GenBank	AK103449.1	chr07	LOC_Os07g10530	Carboxyl-terminal peptidase, putative, expressed
Os.11303.1.S1_at	864.135	536.481	462.918	213.088	243.628	337.691	2.34582	3.10195	GenBank	AK107822.1	chr01	---
Os.54579.1.S1_s_at	1459.9	2182.88	2175.78	564.128	674.987	1199.28	2.38623	3.10195	GenBank	AK105945.1	chr07	LOC_Os07g23640	Transposon protein, putative, CACTA, En/Spm sub-class, expressed
Os.51369.1.S1_at	248.446	206.376	160.735	49.2513	116.104	76.9342	2.54058	3.10195	GenBank	AK103542.1	chr02	LOC_Os02g51740	VQ motif family protein, expressed
OsAffx.12645.1.S1_s_at	93.7812	126.619	194.678	36.626	52.1869	66.3032	2.67592	3.10195	IGR	9630.m05446	chr02	LOC_Os02g54870	Expressed protein
Os.54625.1.S1_at	77.9547	113.549	195.174	49.9245	45.6491	47.3239	2.70598	3.10195	GenBank	AK106290.1	chr12	LOC_Os12g42020	Serine/threonine protein kinase, putative, expressed
Os.3406.1.S1_at	534.933	479.455	557.953	140.905	111.813	326.227	2.71587	3.10195	GenBank	AB004865.1	chr04	LOC_Os04g51160	Transposon protein, putative, unclassified, expressed
Os.51184.1.S1_at	316.017	275.37	243.198	46.5762	80.4661	157.547	2.93259	3.10195	GenBank	AK061404.1	chr05	LOC_Os05g10370	Acid phosphatase, putative, expressed
Os.20157.1.A1_at	1214.7	1100.66	1026.99	201.953	664.698	265.296	2.95274	3.10195	GenBank	CR288123	chr06	---
Os.12412.1.S1_at	1085.48	902.874	950.955	175.397	587.301	186.126	3.09784	3.10195	GenBank	AK069678.1	chr02	LOC_Os02g16500	Expressed protein
Os.8021.1.S1_x_at	444.893	480.976	405.87	70.1322	263.418	66.9741	3.32499	3.10195	GenBank	AK071033.1	chr04	LOC_Os04g47250	Cytochrome P450 86A2, putative, expressed
Os.52592.1.S1_at	29.975	66.6163	100.44	18.4041	17.5134	19.1774	3.57622	3.10195	GenBank	AK068228.1	chr02	LOC_Os02g49480	Helix-loop-helix DNA-binding domain containing protein, expressed
Os.51174.1.S1_at	1226.34	964.322	786.991	130.078	526.138	107.807	3.89733	3.10195	GenBank	AK061284.1	chr03	LOC_Os03g13570	Xyloglucan endotransglucosylase/hydrolase protein 28precursor, putative, expressed
Os.47906.1.A1_at	1675.19	1513.63	861.328	171.771	662.818	175.002	4.01167	3.10195	GenBank	AK105838.1	chr06	LOC_Os06g49770	Protease inhibitor/seed storage/LTP family protein, expressed
Os.11897.1.S1_at	924.301	608.659	275.331	72.459	131.123	198.3	4.49956	3.10195	GenBank	AK065702.1	chr03	LOC_Os03g61150	Expressed protein
Os.51150.1.S1_s_at	646.826	709.405	721.879	36.4319	336.2	53.8092	4.87315	3.10195	GenBank	AK061163.1	chr06	LOC_Os06g40150	AP2 domain-containing transcription factor family protein, putative, expressed
Os.14318.1.S1_at	61.5978	137.308	242.635	21.0108	44.0872	25.3837	4.87989	3.10195	GenBank	AK059041.1	chr08	LOC_Os08g42470	bHLH transcription factor GBOF-1, putative, expressed
Os.36684.1.S1_at	1058.76	679.811	373.646	82.9299	279.499	61.2318	4.98563	3.10195	GenBank	AK062889.1	chr02	LOC_Os02g43660	Plastocyanin-like domain containing protein, expressed
Os.53609.1.S1_s_at	73.0783	253.872	402.224	34.2779	38.2553	42.3001	6.34985	3.10195	GenBank	AK073568.1	chr01	LOC_Os01g10490	Expressed protein
Os.56288.1.S1_at	135.729	126.083	157.7	93.6328	81.5693	102.917	1.50839	4.34199	GenBank	AK109773.1	chr05	LOC_Os05g40920	Expressed protein
Os.30691.1.S1_at	895.778	734.262	805.201	464.029	581.159	564.994	1.5124	4.34199	GenBank	AK108470.1	chr02	LOC_Os02g45820	Mitochondrial import inner membrane translocase subunit Tim13, putative, expressed , TRANSPARENT TESTA GLABRA 1 protein, putative, expressed
Os.51408.1.S1_at	96.0394	99.4212	97.7619	60.7441	76.7755	54.8452	1.5243	4.34199	GenBank	AK062728.1	chr09	LOC_Os09g37490	Auxin responsive protein
Os.57446.1.S1_x_at	2380.12	2521.9	2400.71	1440.32	1912.36	1423.32	1.52905	4.34199	GenBank	D29724.1	chr07	LOC_Os07g36250	Peptide chain release factor 2, putative, expressed , 60S ribosomal protein L38, putative, expressed
OsAffx.5699.1.S1_at	182.919	228.119	188.659	124.602	118.682	148.393	1.5311	4.34199	IGR	9636.m00372	chr08	LOC_Os08g04470	U-box domain containing protein, expressed
Os.10310.1.S1_at	2056.4	1831.94	2224.02	1161.84	1304	1523.03	1.53235	4.34199	GenBank	AK064825.1	chr01	---
Os.10189.1.S1_at	698.955	592.331	566.688	346.137	410.29	455.822	1.53267	4.34199	GenBank	AK121756.1	chr02	LOC_Os02g39180	Expressed protein
OsAffx.29192.1.S1_at	127.522	125.023	129.311	67.5643	83.7254	97.3446	1.53581	4.34199	IGR	9636.m01415	chr08	LOC_Os08g14220	Expressed protein
Os.22793.1.S1_at	141.016	129.568	140.829	72.9508	90.2742	103.835	1.54053	4.34199	GenBank	AK063374.1	chr11	LOC_Os11g07940	Expressed protein
Os.12579.1.S1_at	598.422	683.959	626.373	358.106	389.204	489.002	1.54391	4.34199	GenBank	AK059654.1	chr09	LOC_Os09g07830	Acetyl-CoA acetyltransferase, cytosolic 1, putative, expressed
Os.13991.1.A1_at	107.825	78.8258	83.9564	56.5567	56.2454	61.9425	1.54859	4.34199	GenBank	CB630751	chr07	LOC_Os05g20900	Hypothetical protein , retrotransposon protein, putative, Ty3-gypsy subclass
Os.37213.1.S1_at	311.542	289.822	223.704	165.348	186.098	174.572	1.56852	4.34199	GenBank	AK060076.1	chr07	LOC_Os07g29310	Auxin responsive protein, expressed
Os.32600.1.S1_at	115.454	105.835	131.75	67.5101	87.9974	69.5081	1.56895	4.34199	GenBank	AK069203.1	chr05	LOC_Os05g35480	C2 domain-containing protein, putative, expressed
Os.9101.1.S1_at	199.571	145.808	151.078	95.7138	107.501	109.398	1.58809	4.34199	GenBank	AF402797.1	chr10	LOC_Os10g38780	Glutathione S-transferase GSTU6, putative, expressed
Os.49805.1.S1_at	139.387	128.033	116.657	69.5087	73.7401	97.9385	1.59244	4.34199	GenBank	AK111655.1	chr09	LOC_Os09g19160	Protein kinase domain containing protein, expressed
Os.1082.1.S1_a_at	3268.98	2990.85	3637.14	2080.48	2401.22	1718.99	1.59611	4.34199	GenBank	AK105054.1	chr05	LOC_Os05g28750	60S ribosomal protein L29, putative
Os.10115.1.S1_at	831.131	717.6	584.161	418.431	432.556	481.578	1.60059	4.34199	GenBank	AK065915.1	chr01	LOC_Os01g36460	Myb-related protein Hv33, putative, expressed
Os.15982.1.S1_s_at	63.2194	57.8342	62.677	30.4062	36.8132	46.7725	1.61179	4.34199	GenBank	BI800939	chr02	LOC_Os02g30150	NB-ARC domain containing protein, expressed
Os.24008.1.S1_at	138.653	188.219	165.296	86.4673	111.689	106.814	1.61382	4.34199	GenBank	AK105254.1	chr05	LOC_Os05g32170	Protein kinase domain containing protein, expressed
Os.5492.1.S1_at	884.953	756.817	813.662	427.364	463.416	630.676	1.61387	4.34199	GenBank	AK103109.1	chr09	LOC_Os09g39780	Peptidyl-prolyl cis-trans isomerase, putative, expressed
Os.12596.1.S1_at	1307.32	1323.85	1218.32	705.611	992.695	682.127	1.61714	4.34199	GenBank	AK067896.1	chr04	LOC_Os04g39700	60S ribosomal protein L6, putative, expressed
Os.6435.1.S1_at	272.464	219.864	207.447	122.138	139.68	166.122	1.63522	4.34199	GenBank	AK103593.1	chr01	---
Os.54251.1.S1_at	61.8399	57.2564	71.056	31.6252	38.7971	45.6195	1.63865	4.34199	GenBank	AK102803.1	chr07	LOC_Os07g39530	NPH3 family protein, expressed
OsAffx.29875.1.S1_s_at	89.1823	75.4499	103.444	45.9849	61.566	55.7342	1.64177	4.34199	IGR	9637.m01388	chr09	LOC_Os09g16520	Cytochrome b5-like Heme/Steroid binding domain containing protein, expressed
Os.49192.1.S1_at	49.0139	52.2002	59.4114	25.264	37.005	35.1681	1.6485	4.34199	GenBank	AK071152.1	chr12	LOC_Os12g17530	Expressed protein ,Vignain precursor, putative
Os.770.1.S1_at	62.6728	67.8745	70.2768	50.6721	32.6961	38.1729	1.65231	4.34199	GenBank	AK101667.1	chr01	LOC_Os01g43720	Cytochrome P450 72A1, putative, expressed
OsAffx.2362.1.S1_s_at	81.4129	57.4303	76.004	48.1689	41.0233	40.6614	1.65453	4.34199	IGR	9629.m05792	chr01	LOC_Os01g59000	Cytochrome P450 family protein, expressed
Os.54508.1.S1_s_at	507.627	456.178	364.704	310.889	229.766	257.734	1.66399	4.34199	GenBank	AK105486.1	chr02	LOC_Os02g19640	IQ calmodulin-binding motif family protein, expressed
OsAffx.15295.1.S1_x_at	133.843	142.327	162.62	108.714	84.6259	69.9402	1.66663	4.34199	IGR	9634.m00653	chr06	LOC_Os06g07200	Syntaxin 132, putative, expressed
Os.9946.1.S1_at	188.803	174.955	199.739	86.7851	112.733	137.978	1.66964	4.34199	GenBank	AK073778.1	chr01	LOC_Os01g14830	50S ribosomal protein L3-2, chloroplast precursor, putative, expressed
Os.9155.1.S1_at	6092.15	6285.05	6095.15	3369.55	4705.72	2869.07	1.68785	4.34199	GenBank	AK062922.1	chr02	---
Os.28031.1.S1_at	241.029	186.431	168.049	100.16	124.378	125.957	1.69905	4.34199	GenBank	AK107710.1	chr06	LOC_Os06g45610	Expressed protein
Os.54078.1.S1_at	56.3807	62.4319	76.8599	31.1985	42.6623	41.207	1.7005	4.34199	GenBank	AK101737.1	chr02	LOC_Os02g42300	Expressed protein
Os.27861.1.S2_a_at	48.5866	51.1841	69.6339	32.4191	38.251	28.887	1.70158	4.34199	GenBank	AK068557.1	chr09	---
Os.16226.1.S1_s_at	427.128	348.24	346.337	168.045	245.713	245.023	1.7027	4.34199	GenBank	BI801996	chr09	LOC_Os09g07820	3' exoribonuclease family, domain 2 containing protein, expressed
Os.55640.1.S1_at	542.868	520.33	579.599	293.776	259.135	410.208	1.70571	4.34199	GenBank	AK108467.1	chr02	LOC_Os02g37000	Mitochondrial prohibitin complex protein 1, putative, expressed
Os.50862.1.S1_at	476.399	500.564	400.354	222.41	334.329	246.283	1.71517	4.34199	GenBank	AK059055.1	chr10	LOC_Os10g37240	Expressed protein
Os.18652.1.S1_at	641.568	663.946	826.915	397.656	332.589	512.24	1.71626	4.34199	GenBank	AK059656.1	chr11	LOC_Os11g36050	KE2 family protein, expressed
Os.24493.1.A1_at	87.1909	92.0441	131.689	55.999	58.8914	65.6745	1.72195	4.34199	GenBank	CB634459	chr08	LOC_Os08g37500	Expressed protein
Os.18124.1.S1_x_at	233.479	203.262	182.829	91.0915	132.799	133.878	1.73176	4.34199	GenBank	C97872	chr04	---
Os.50333.1.S1_at	2051.09	1737.19	1513.63	925.507	853.87	1257.23	1.746	4.34199	GenBank	AK120766.1	chr04	LOC_Os04g52540	Piwi domain containing protein, expressed
Os.49596.1.S1_at	294.279	212.428	239.391	118.162	134.475	172.833	1.75359	4.34199	GenBank	AK102580.1	chr03	LOC_Os03g10460	Expressed protein
Os.18590.1.S1_a_at	1098.89	933.699	746.84	428.006	533.327	609.05	1.76991	4.34199	GenBank	AK122176.1	chr06	LOC_Os06g51310	PINHEAD protein, putative, expressed
Os.2416.1.S1_a_at	147.09	145.023	182.736	95.2686	66.1748	105.263	1.78042	4.34199	GenBank	AB027428.1	chr01	LOC_Os01g71340	Glucan endo-1,3-beta-glucosidase, acidic isoform precursor, putative, expressed
Os.197.2.S1_x_at	163.23	176.746	187.184	80.9748	81.0586	130.451	1.80235	4.34199	GenBank	NM_187916.1	chr01	LOC_Os01g15300	Zinc finger helicase family protein, putative, expressed
Os.10316.1.S1_at	317.174	259.169	255.712	114.344	156.186	190.811	1.80356	4.34199	GenBank	AK106333.1	chr01	LOC_Os01g39330	Helix-loop-helix DNA-binding domain containing protein, expressed
Os.24554.1.A1_at	66.3695	67.6502	85.1111	31.4177	38.119	51.7158	1.80723	4.34199	GenBank	AK067397.1	chr04	LOC_Os04g47380	Expressed protein
Os.7515.1.S1_s_at	320.205	300.447	351.555	130.217	171.505	228.4	1.83393	4.34199	GenBank	AK070601.1	chr02	LOC_Os02g01350	Expressed protein
Os.7832.1.S1_at	1262.49	1180.89	936.148	466.11	747.919	626.554	1.83612	4.34199	GenBank	AK103660.1	chr03	LOC_Os03g02920	Peroxidase family protein, expressed
Os.11832.1.S1_at	283.328	208.416	256.234	93.8377	153.62	150.231	1.88081	4.34199	GenBank	AK101096.1	chr01	LOC_Os01g02040	Transposon protein, putative, CACTA, En/Spm sub-class, expressed
Os.9073.1.S1_at	158.148	97.196	100.953	55.3014	67.5331	65.1454	1.8954	4.34199	GenBank	AK109278.1	chr01	LOC_Os01g57470	EF hand family protein, expressed
Os.55539.1.S1_at	71.6792	65.3319	90.3748	42.1676	47.7032	28.3619	1.92321	4.34199	GenBank	AK108283.1	chr03	LOC_Os03g53690	NAD dependent epimerase/dehydratase family protein, expressed
Os.18316.1.S1_at	227.031	164.274	158.234	76.448	79.8351	123.72	1.96262	4.34199	GenBank	AK073557.1	chr11	LOC_Os11g25860	Protein kinase family protein, putative, expressed
Os.51967.1.S1_at	172.276	117.13	139.113	51.3436	91.5801	75.1803	1.96475	4.34199	GenBank	AK064429.1	chr04	LOC_Os04g41820	bZIP transcription factor family protein
Os.49452.1.S1_at	136.432	83.5484	109.854	42.4304	56.3981	65.7839	2.0037	4.34199	GenBank	AK070336.1	chr04	LOC_Os04g39610	Glycerophosphoryl diester phosphodiesterase 1 precursor, putative, expressed
Os.6042.1.S1_at	558.856	600.343	829.445	313.427	433.926	242.183	2.00967	4.34199	GenBank	AU166923	chr07	LOC_Os07g25810	Transposon protein, putative, CACTA, En/Spm sub-class, expressed
Os.9840.1.S1_at	90.187	85.5674	103.868	30.9432	40.9967	65.4651	2.03502	4.34199	GenBank	AK106038.1	chr10	---
Os.6176.1.S1_at	150.145	159.833	187.823	65.1181	118.574	57.6744	2.06243	4.34199	GenBank	AK073704.1	chr08	LOC_Os08g43370	Glucosamine-6-phosphate isomerase/6-phosphogluconolactonase family protein, expressed
Os.11548.1.S1_at	411.501	335.443	265.1	116.16	215.053	145.117	2.12467	4.34199	GenBank	AK071181.1	chr03	LOC_Os03g55420	Peroxidase 35 precursor, putative, expressed
Os.53554.1.S1_at	169.876	116.477	110.474	45.5786	51.7163	84.2022	2.18641	4.34199	GenBank	AK073259.1	chr05	LOC_Os05g43970	Expressed protein
Os.45982.1.A1_x_at	774.217	538.877	467.311	228.113	197.902	373.412	2.2271	4.34199	GenBank	CB651281	chr09	LOC_Os10g38510	Hypothetical protein
Os.5562.1.S1_at	310.623	462.698	541.889	169.839	155.946	263.673	2.23122	4.34199	GenBank	AB007452.1	chr04	LOC_Os04g51150	Transposon protein, putative, unclassified, expressed
OsAffx.12022.1.S1_s_at	881.656	594.206	451.758	248.18	357.649	257.972	2.23156	4.34199	IGR	9630.m01254	chr02	LOC_Os02g13600	Expressed protein
Os.25811.1.S1_at	335.328	266.642	241.28	76.9756	167.874	130.075	2.24912	4.34199	GenBank	AU108592	chr11	LOC_Os12g03880	60S acidic ribosomal protein P0, putative, expressed
Os.49215.1.S2_at	344.213	398.287	505.553	125.379	274.792	150.428	2.26672	4.34199	GenBank	AK105421.1	chr03	LOC_Os03g20450	Leucine Rich Repeat family protein, expressed
Os.50118.2.S1_x_at	58.7261	76.6475	124.422	36.9685	44.4988	33.0147	2.26931	4.34199	GenBank	AY224472.1	chr03	LOC_Os03g03860	Expressed protein
Os.52605.1.S1_at	355.528	408.828	364.34	93.2312	159.429	238.953	2.2959	4.34199	GenBank	AK068276.1	chr12	LOC_Os12g38120	Thaumatin family protein, expressed
Os.10872.1.S1_at	1071.01	1008.79	982.377	292.782	311.121	708.295	2.33362	4.34199	GenBank	AK065505.1	chr07	LOC_Os07g09420	ATPase, AAA family protein, expressed
Os.32141.1.S1_at	336.222	360.945	463.468	101.424	251.634	143.532	2.33721	4.34199	GenBank	AK120790.1	chr03	LOC_Os03g49610	Glycosyl hydrolase family 1 protein, expressed
Os.12282.1.S1_a_at	215.873	248.701	300.345	54.0455	137.618	116.846	2.4794	4.34199	GenBank	AK068026.1	chr11	---
Os.47924.1.S1_at	526.105	490.972	445.121	114.593	321.963	150.349	2.49137	4.34199	GenBank	AK100645.1	chr12	LOC_Os12g35350	Kelch motif family protein, expressed
OsAffx.28901.3.S1_at	1672.54	1185.61	1068.18	326.273	797.082	449.576	2.49619	4.34199	IGR	9631.m05179	chr03	LOC_Os03g52880	Transposon protein, putative, Mutator sub-class, expressed
Os.6561.1.A1_at	256.632	200.964	203.943	44.8055	123.825	93.9715	2.51917	4.34199	GenBank	AU165189	chr07	LOC_Os07g48900	Hypothetical protein
Os.49679.1.S1_at	270.833	488.124	644.047	171.081	221.538	162.685	2.52655	4.34199	GenBank	AK101663.1	chr04	LOC_Os04g43670	Expressed protein
Os.8639.1.S1_at	531.978	475.973	378.284	124.54	303.586	105.464	2.59794	4.34199	GenBank	AK063247.1	chr02	LOC_Os02g24700	Auxin-induced protein TGSAUR12, putative, expressed
Os.20572.2.S1_at	4507.91	3185.96	2808.51	731.574	1173.96	2014	2.6795	4.34199	GenBank	AK065109.1	chr03	LOC_Os03g22620	Terpene synthase family, metal binding domain containing protein, expressed
Os.55272.1.S1_at	29.5751	67.8663	59.8213	25.5051	15.122	15.9986	2.77723	4.34199	GenBank	AK107776.1	chr01	LOC_Os01g03130	Expressed protein
Os.9524.1.S2_at	92.1866	124.237	135.998	29.8232	69.3721	19.1149	2.97879	4.34199	GenBank	AK073036.1	chr01	LOC_Os01g46350	Expressed protein
OsAffx.22674.1.S1_at	32.8996	57.9252	94.292	19.6543	20.0567	22.2302	2.98859	4.34199	GenBank	NM_184875.1	chr03	LOC_Os03g47720	TPR Domain containing protein
Os.51649.1.S1_at	309.577	243.534	307.663	41.478	73.9355	166.81	3.04997	4.34199	GenBank	AK063263.1	chr04	LOC_Os04g33260	Expressed protein
Os.23472.2.A1_x_at	136.39	150.999	199.739	29.6906	96.5616	27.3792	3.17076	4.34199	GenBank	NM_190222.1	chr01	LOC_Os01g66700	Glycosyl hydrolase family 20, catalytic domain containing protein, expressed
Os.7575.1.S1_at	4539.94	3601.91	3860.99	739.255	2410.75	615.249	3.18779	4.34199	GenBank	AU101420	chr04	---
Os.49157.1.S1_s_at	1876.97	1877.37	1559.31	192.587	674.592	777.342	3.23112	4.34199	GenBank	AK110974.1	chr04	LOC_Os04g01710	Papain family cysteine protease containing protein, expressed
Os.8252.1.S1_s_at	242.642	450.672	735.362	113.335	197.761	119.919	3.31468	4.34199	GenBank	AK102373.1	chr01	LOC_Os01g34690	Expressed protein
Os.7242.1.S1_at	1352.88	980.314	527.025	158.799	464.285	148.603	3.70645	4.34199	GenBank	AK073569.1	chr07	LOC_Os07g07930	Protease inhibitor/seed storage/LTP family protein, expressed
Os.6442.1.S1_at	1020.54	1626.26	2008.8	159.463	793.79	168.779	4.14926	4.34199	GenBank	AK062232.1	chr03	LOC_Os03g08790	Eukaryotic aspartyl protease family protein, expressed
Os.50843.1.S1_at	952.942	1343.28	1815.78	31.665	533.732	52.086	6.6593	4.34199	GenBank	AK058938.1	chr01	LOC_Os01g46340	Expressed protein
Os.49519.1.S1_at	1045.08	1375.77	824.302	47.5773	403.202	14.1659	6.97964	4.34199	GenBank	AK063637.1	chr03	LOC_Os07g46480	Eukaryotic aspartyl protease family protein, expressed
OsAffx.12705.1.S1_at	255.692	214.906	251.018	134.352	162.203	181.81	1.50851	4.83722	IGR	9631.m00095	chr03	LOC_Os03g01900	40S ribosomal protein S17, putative, expressed
Os.49735.1.S1_x_at	366.856	360.828	456.536	248.99	238.874	295.947	1.51085	4.83722	GenBank	AK111507.1	chr11	LOC_Os11g03990	Glutamate-rich WD repeat-containing protein 1, putative, expressed
Os.17012.1.S1_at	183.381	209.094	188.128	105.524	148.03	129.938	1.51399	4.83722	GenBank	BI811979	chr12	LOC_Os12g37600	Acyltransferase family protein
Os.53148.1.S1_at	183.751	170.802	163.103	134.577	92.9438	111.593	1.5265	4.83722	GenBank	AK071016.1	chr03	LOC_Os03g52720	Magnesium-dependent phosphatase-1 family protein, expressed
Os.53184.1.S1_at	84.2624	68.2594	65.2938	39.3892	51.0119	50.1448	1.54978	4.83722	GenBank	AK071256.1	chr03	---
Os.9048.1.S1_at	482.947	501.035	489.081	247.792	329.505	369.635	1.55562	4.83722	GenBank	AK100660.1	chr03	LOC_Os03g63590	Cleavage and polyadenylation specificity factor, 73 kDa subunit, putative, expressed
Os.9075.1.S1_at	1455.97	1307.19	1199.7	682.763	922.22	941.294	1.55633	4.83722	GenBank	AK102675.1	chr03	LOC_Os03g60400	40S ribosomal protein S23, putative, expressed ,PHD finger protein, putative, expressed
Os.54244.1.S1_at	531.173	605.102	574.03	285.368	427.737	364.58	1.58702	4.83722	GenBank	AK102755.1	---	---
Os.4622.1.S1_at	1671.98	2266.98	1896.76	1113.92	1427.7	1124.19	1.59193	4.83722	GenBank	AK062943.1	chr07	LOC_Os07g10720	40S ribosomal protein S15a, putative, expressed
Os.5273.2.S1_x_at	563.019	588.359	630.348	304.462	351.179	461.653	1.59468	4.83722	GenBank	CR278699	chr06	LOC_Os06g02600	DAG protein, chloroplast precursor, putative, expressed
OsAffx.13431.1.S1_at	169.121	152.192	200.006	91.6294	126.28	107.426	1.6024	4.83722	IGR	9631.m04885	chr03	LOC_Os03g50050	F-box domain containing protein, expressed
OsAffx.27652.1.S1_x_at	648.44	657.787	678.975	418.5	499.407	311.466	1.61481	4.83722	IGR	9634.m01566	chr06	LOC_Os06g15620	GAST1 protein precursor, putative, expressed
Os.27080.1.S1_at	252.858	193.423	198.763	156.556	110.435	130.929	1.62104	4.83722	GenBank	AK068280.1	chr02	LOC_Os02g36450	Sugar transporter family protein, expressed
Os.6231.1.S1_at	694.213	911.952	717.424	383.235	556.922	476.83	1.63981	4.83722	GenBank	AK108274.1	chr11	LOC_Os11g34080	Expressed protein
Os.49548.1.S1_at	117.071	91.432	127.814	55.6372	71.6911	75.2548	1.66014	4.83722	GenBank	AK107906.1	chr11	LOC_Os11g14990	Expressed protein
Os.53192.1.S1_s_at	278.495	337.331	400.452	170.854	240.56	194.166	1.67819	4.83722	GenBank	AK071291.1	chr02	LOC_Os05g08360	Fibrillarin-2, putative, expressed
Os.37731.2.S1_at	188.751	189.896	182.486	88.8767	97.8576	147.126	1.68074	4.83722	GenBank	AU097431	chr03	LOC_Os03g56830	AFR615Wp, putative, expressed
Os.40000.1.S1_x_at	103.457	107.287	135.254	73.036	78.596	53.7064	1.68501	4.83722	GenBank	CR279062	chr10	LOC_Os10g38600	Glutathione S-transferase GSTU6, putative, expressed
Os.50013.1.S1_at	1299.2	1303.08	1090.11	590.78	656.751	934.309	1.69233	4.83722	GenBank	AK119634.1	chr10	LOC_Os10g28210	Uncharacterized plant-specific domain TIGR01615 family protein, expressed
Os.7588.1.S1_at	107.636	87.873	100.28	46.648	49.2848	74.814	1.73233	4.83722	GenBank	CR289174	chr10	LOC_Os10g32690	Expressed protein
Os.49112.1.S1_at	273.114	206.485	191.383	100.65	145.358	138.291	1.74599	4.83722	GenBank	AK108180.1	chr02	LOC_Os02g37180	Expressed protein
Os.27176.1.S1_at	838.893	760.465	841.579	393.397	379.801	623.942	1.7471	4.83722	GenBank	AK101182.1	chr09	---
Os.20292.1.S1_at	292.488	212.932	230.246	132.073	113.283	174.968	1.75024	4.83722	GenBank	AK071680.1	chr04	---
Os.53575.1.S1_at	92.967	111.237	77.0045	54.4865	62.5123	41.0724	1.779	4.83722	GenBank	AK073378.1	chr03	LOC_Os03g21970	bHLH transcription factor bHLH033, putative, expressed
OsAffx.8778.1.S1_at	212.713	154.66	157.44	83.5337	124.301	86.6147	1.78235	4.83722	GenBank	XM_353960.1	chr07	---
Os.7733.1.S2_at	77.667	64.2493	86.7793	33.3415	40.6572	54.1615	1.78445	4.83722	GenBank	AK064467.1	chr01	---
Os.5349.1.S1_at	52.8499	64.4756	88.0903	43.1525	35.5728	34.9329	1.80731	4.83722	GenBank	AK121517.1	chr11	LOC_Os11g37700	ABC transporter, putative, expressed
Os.32434.1.S1_at	163.61	147.661	163.849	66.5045	119.916	73.3708	1.82885	4.83722	GenBank	AK104975.1	chr06	LOC_Os06g11510	Expressed protein
OsAffx.11145.1.S1_s_at	149.02	107.783	102.706	62.5908	81.2077	52.595	1.83055	4.83722	IGR	9629.m02065	chr01	LOC_Os01g21590	Expressed protein
Os.14119.1.S1_x_at	73.2017	75.736	116.799	41.0147	48.1458	55.3488	1.83889	4.83722	GenBank	AK105615.1	chr10	LOC_Os10g41040	Expressed protein
Os.51918.1.S1_at	556.144	488.49	368.6	199.976	251.189	317.118	1.83947	4.83722	GenBank	AK064276.1	chr08	LOC_Os08g04130	Copine family protein, expressed , Glucan endo-1,3-beta-glucosidase precursor, putative, expressed
Os.8367.1.S1_at	279.837	231.539	311.453	116.388	128.81	197.947	1.85679	4.83722	GenBank	AK068379.1	chr08	LOC_Os08g02490	AT hook motif family protein, expressed
Os.15269.1.S1_at	894.168	892.053	1140.44	411.636	728.759	435.333	1.85734	4.83722	GenBank	AK059955.1	chr03	LOC_Os03g04240	Glutathione S-transferase, C-terminal domain containing protein, expressed
Os.13011.1.S1_at	170.96	126.724	127.589	56.7028	99.3999	72.1708	1.863	4.83722	GenBank	AB059567.1	chr09	LOC_Os09g22300	Leucine-rich repeat protein kinase, putative
Os.51851.1.S1_at	92.5353	70.1568	117.955	41.6931	59.4464	47.2939	1.89073	4.83722	GenBank	AK105369.1	chr07	LOC_Os07g37360	Transposon protein, putative, CACTA, En/Spm sub-class, expressed
OsAffx.16737.1.S1_at	118.265	79.3192	66.9987	41.793	47.341	50.7636	1.89126	4.83722	GenBank	AK067579.1	chr11	---
Os.53486.1.S1_at	55.7036	44.1143	61.167	19.2016	33.6813	31.8292	1.90038	4.83722	GenBank	AK072906.1	chr02	LOC_Os02g43560	WRKY family transcription factor, putative, expressed
Os.33544.1.S1_at	124.117	106.836	145.867	46.2175	87.4403	64.4236	1.90235	4.83722	GenBank	AK100177.1	chr03	LOC_Os03g58820	Aminoacyl-tRNA synthetase family, putative, expressed ,bHLH transcription factor, putative, expressed
Os.14077.1.S1_at	1022.12	1031.57	866.527	396.69	721.427	395.454	1.92936	4.83722	GenBank	AK108341.1	chr05	LOC_Os05g37830	Expressed protein
OsAffx.14273.1.S1_at	215.89	162.437	175.929	73.7754	135.292	74.7641	1.95276	4.83722	IGR	9632.m04339	chr04	LOC_Os04g45130	Heavy-metal-associated domain-containing protein, putative, expressed
Os.18512.1.S1_at	151.474	122.419	138.829	45.0549	93.8446	71.5191	1.96143	4.83722	GenBank	AK072498.1	chr03	LOC_Os03g06980	Expressed protein
Os.46561.2.S1_at	102.832	84.9638	105.838	35.1535	43.6848	70.4621	1.96673	4.83722	GenBank	AK063758.1	chr10	LOC_Os10g03740	F-box domain containing protein, expressed
Os.7581.1.S1_at	241.338	248.735	342.095	116.42	194.357	110.687	1.97447	4.83722	GenBank	AY288198.2	chr02	LOC_Os02g48730	RHO protein GDP dissociation inhibitor containing protein, expressed
Os.51245.1.S1_at	2495.8	1989.71	2216.93	833.627	930.233	1628.01	1.97603	4.83722	GenBank	AK062326.1	chr02	LOC_Os02g32450	Expressed protein
Os.7736.1.S1_at	65.1267	68.2257	109.477	29.8102	46.7202	42.8825	2.03353	4.83722	GenBank	AU101939	chr06	---
Os.6203.1.S1_at	226.481	254.223	316.189	81.1048	167.117	142.343	2.04036	4.83722	GenBank	AK101485.1	chr09	LOC_Os09g32250	DNA repair ATPase, putative, expressed
Os.12838.1.S1_at	2258.4	2525.94	2609.28	724.801	1677.32	1125.93	2.09567	4.83722	GenBank	AK069642.1	chr06	LOC_Os06g49760	Pectinesterase inhibitor domain containing protein, expressed
OsAffx.14410.1.S1_s_at	522.693	335.234	288.504	131.997	189.936	217.677	2.12455	4.83722	IGR	9632.m05269	chr04	LOC_Os04g54230	Expressed protein
Os.45423.1.S1_at	230.769	197.271	239.618	64.6202	151.291	96.9776	2.13385	4.83722	GenBank	NM_184266.1	chr01	LOC_Os01g04230	Leucine Rich Repeat family protein, expressed
OsAffx.14261.4.S1_x_at	76.6573	126.975	160.106	49.8072	59.5693	59.9471	2.14818	4.83722	IGR	9631.m02180	chr05	LOC_Os03g21800	Transcription factor RF2b, putative, expressed
OsAffx.25751.1.S1_s_at	303.841	236.136	205.443	76.6474	168.235	100.658	2.15726	4.83722	IGR	9631.m05696	chr03	LOC_Os03g57980	Protease inhibitor/seed storage/LTP family protein, expressed
Os.47330.1.S1_at	229.299	149.553	130.696	61.7624	105.913	66.4105	2.17676	4.83722	GenBank	AK105110.1	chr02	LOC_Os02g54190	Pectinesterase, putative, expressed
Os.4294.1.S1_a_at	174.88	200.644	343.706	93.559	134.93	98.7317	2.198	4.83722	GenBank	AY332474.1	chr06	LOC_Os06g03970	Leucine Rich Repeat family protein, expressed
Os.53873.1.S1_x_at	111.161	130.735	157.429	49.4549	90.3882	37.9534	2.24597	4.83722	GenBank	AK100544.1	chr02	LOC_Os02g57140	Expressed protein
Os.4824.1.A1_s_at	64.5715	80.128	143.035	39.9207	41.9895	45.3596	2.26082	4.83722	GenBank	CR280915	chr10	LOC_Os10g09870	TB2/DP1, HVA22 family protein, expressed
Os.9396.1.S1_at	223.496	195.27	161.556	63.2822	131.239	51.9103	2.3549	4.83722	GenBank	AK100981.1	chr03	LOC_Os03g48810	Permease 1, putative, expressed
Os.27974.1.S1_at	3582.06	3849.78	3580.36	1010.03	2645.33	969.763	2.38095	4.83722	GenBank	AK121555.1	chr01	LOC_Os01g55000	Expressed protein
Os.55402.1.S1_at	336.608	300.873	250.697	62.4495	127.776	177.507	2.41528	4.83722	GenBank	AK108017.1	chr11	LOC_Os11g43520	Glutaredoxin-like family protein, expressed
Os.31675.1.S1_at	153.026	124.457	114.579	32.6303	89.9629	39.1414	2.42411	4.83722	GenBank	AK106937.1	chr01	LOC_Os01g11210	Expressed protein
Os.10255.1.S1_s_at	145.881	104.548	131.777	33.2481	34.9918	89.0481	2.42998	4.83722	GenBank	AK060977.1	chr01	---
Os.15580.1.S1_at	350.214	304.542	384.761	85.1355	95.7704	238.812	2.4767	4.83722	GenBank	AK062353.1	chr03	LOC_Os03g42600	Expressed protein
OsAffx.14585.1.S1_s_at	325.552	198.051	151.175	71.0853	124.143	57.404	2.67099	4.83722	IGR	9633.m00699	chr05	LOC_Os05g07820	Leucine Rich Repeat family protein, expressed
Os.22596.1.S1_s_at	736.87	758.07	539.922	139.104	438.769	162.57	2.74817	4.83722	GenBank	CF309035	chr05	LOC_Os05g28730	Zinc finger, C3HC4 type family protein, expressed
OsAffx.27508.94.S1_s_at	1214.41	883.255	734.496	166.767	601.407	217.007	2.87476	4.83722	GenBank	AK062277.1	chr02	LOC_Os09g17660	Expressed protein
Os.55342.1.S1_at	342.296	205.008	133.124	77.7534	104.508	48.8316	2.94439	4.83722	GenBank	AK107904.1	chr08	LOC_Os08g33990	Expressed protein
Os.14153.2.S1_x_at	944.973	831.733	868.646	105.784	556.064	91.6402	3.51081	4.83722	GenBank	AK109443.2	chr08	LOC_Os08g44840	Transferase family protein, expressed
OsAffx.11813.1.S1_at	1253.44	1777.29	1328.74	121.999	860.459	165.105	3.79889	4.83722	GenBank	NM_190079.1	chr01	LOC_Os01g71170	Expressed protein
Os.27140.1.S1_a_at	485.553	273.322	159.572	47.9492	56.8082	136.528	3.80648	4.83722	GenBank	AK068125.1	chr02	LOC_Os03g61910	Retrotransposon protein, putative, Ty1-copia subclass, expressed
Os.17308.1.S1_at	247.48	219.361	238.256	131.025	147.909	190.022	1.50355	5.8786	GenBank	AK106546.1	chr06	LOC_Os06g36170	Initiator tRNA phosphoribosyl transferase family protein, expressed
Os.42815.1.S1_at	189.398	178.429	207.76	113.391	114.672	154.617	1.50409	5.8786	GenBank	D23155	chr07	---
Os.8783.1.S1_at	808.527	1051.47	1052.41	572.327	694.199	668.757	1.5049	5.8786	GenBank	AK072392.1	chr07	LOC_Os07g07490	YT521-B-like family protein, expressed
Os.54373.1.S1_at	206.086	173.613	184.401	101.581	136.066	135.553	1.51152	5.8786	GenBank	AK103727.1	chr09	LOC_Os09g37700	Expressed protein
Os.54312.1.S1_at	158.322	178.07	225.98	121.691	122.602	126.661	1.51602	5.8786	GenBank	AK103273.1	chr11	LOC_Os11g05570	Ribonuclease HI large subunit, putative, expressed
Os.15671.1.A1_at	294.909	229.793	275.292	149.078	167.631	207.39	1.52642	5.8786	GenBank	AK058919.1	chr11	LOC_Os12g39840	Expressed protein
Os.14243.1.S1_at	779.747	777.772	836.668	413.997	629.662	520.076	1.53107	5.8786	GenBank	AK070104.1	chr05	LOC_Os05g34760	Expressed protein
Os.18510.1.S1_at	455.158	523.05	549.543	297.271	291.46	408.479	1.53203	5.8786	GenBank	AK105436.1	chr08	LOC_Os08g03990	Expressed protein
Os.33971.1.S1_at	195.497	157.223	171.312	95.6875	106.946	138.34	1.53687	5.8786	GenBank	AK073330.1	chr01	LOC_Os01g12180	Expressed protein
OsAffx.10304.2.S1_at	95.4362	125.551	136.535	68.9098	82.3278	78.7509	1.55452	5.8786	IGR	9635.m04550	chr07	LOC_Os07g45300	Tim44-like domain containing protein, expressed
Os.51953.1.S1_at	66.6431	87.4224	92.5263	53.736	58.7448	45.94	1.55656	5.8786	GenBank	AK064396.1	chr12	LOC_Os12g39830	Cyclin, N-terminal domain containing protein, expressed
Os.2998.1.S1_at	227.651	184.125	203.379	103.13	152.908	137.95	1.56135	5.8786	GenBank	AK102587.1	chr10	LOC_Os10g42820	Early-responsive to dehydration protein, putative, expressed
Os.7466.1.S1_at	182.834	162.191	221.544	105.952	106.637	144.812	1.58525	5.8786	GenBank	AK063836.1	chr01	LOC_Os01g45530	Single-strand binding protein family protein, expressed
Os.28301.1.S2_at	122.324	85.5351	89.7678	54.5335	66.4025	66.0895	1.59137	5.8786	GenBank	CB647177	chr07	---
Os.9280.1.S1_a_at	471.72	480.821	486.557	230.956	293.257	378.699	1.59384	5.8786	GenBank	AK102872.1	chr03	LOC_Os03g63680	Expressed protein
Os.21574.1.S1_a_at	2508.24	2460.45	2413.98	1187.02	1898.93	1529.4	1.59959	5.8786	GenBank	AK120399.1	chr03	LOC_Os03g46660	Glucan endo-1,3-beta-glucosidase 7 precursor, putative, expressed
Os.10091.1.S1_at	92.0795	78.8706	70.7425	44.7174	62.5182	43.7417	1.60085	5.8786	GenBank	AK061293.1	chr03	LOC_Os03g19070	long cell-linked locus protein, putative, expressed
OsAffx.15981.1.S1_at	80.3542	75.9298	85.173	46.3855	64.0612	39.0043	1.61563	5.8786	IGR	9634.m04702	chr06	LOC_Os06g48170	Brassinosteroid-regulated protein BRU1 precursor, putative, expressed
Os.4149.2.S1_x_at	936.025	820.5	858.34	518.113	679.025	409.885	1.62715	5.8786	GenBank	AK062249.1	chr03	LOC_Os03g50810	Protein kinase domain containing protein, expressed
Os.17286.1.S1_at	118.664	125.576	163.381	100.259	70.1372	79.6498	1.63018	5.8786	GenBank	CB647995	chr03	LOC_Os03g21060	NAC domain transcription factor, putative, expressed
Os.53070.1.S1_at	100.446	73.3553	97.5761	63.5742	44.9956	57.7984	1.63119	5.8786	GenBank	AK070694.1	chr08	LOC_Os08g03170	Protein kinase domain containing protein, expressed
Os.54352.1.S1_at	58.2368	45.1411	59.9007	29.1464	29.4189	41.4957	1.63179	5.8786	GenBank	AK103584.1	chr01	---
Os.52026.2.S1_at	348.389	340.075	364.498	159.197	227.932	257.459	1.63354	5.8786	GenBank	AK064559.1	chr08	---
Os.49358.1.S1_at	107.905	92.1206	116.971	51.8982	61.3508	80.1271	1.63927	5.8786	GenBank	AK059462.1	chr02	---
OsAffx.16125.1.S1_at	375.532	360.306	272.471	187.464	246.574	175.548	1.65409	5.8786	IGR	9635.m00597	chr07	LOC_Os07g06570	Protein kinase domain containing protein
Os.9533.1.S1_at	531.771	472.393	566.469	247.25	285.105	414.932	1.65803	5.8786	GenBank	AK069220.1	chr03	LOC_Os03g02750	Subtilisin N-terminal Region family protein, expressed
Os.16786.1.S1_at	467.205	428.288	539.113	340.906	218.501	304.792	1.66004	5.8786	GenBank	AK068907.1	chr02	LOC_Os02g09250	Cytochrome P450 family protein, expressed
Os.27956.1.S1_at	104.412	80.1616	103.238	45.1821	69.3299	58.5899	1.66267	5.8786	GenBank	AK106743.1	chr03	LOC_Os03g06360	Seed maturation protein, expressed
Os.27581.1.A1_at	367.292	308.259	246.203	190.221	149.8	212.245	1.66904	5.8786	GenBank	CB678589	chr02	LOC_Os02g19640	IQ calmodulin-binding motif family protein, expressed
Os.47706.2.A1_at	248.024	255.447	284.496	129.157	134.426	207.544	1.67252	5.8786	GenBank	CB655576	chr10	LOC_Os10g03570	NB-ARC domain containing protein
Os.32994.1.S1_at	161.948	152.851	205.603	78.6891	118.563	113.783	1.67313	5.8786	GenBank	AK102156.1	chr03	LOC_Os03g18430	Protein kinase family protein, putative, expressed
Os.22122.1.S1_at	218.904	262.325	272.059	134.892	117.055	196.158	1.68105	5.8786	GenBank	AB079874.1	chr11	LOC_Os11g04950	Expressed protein
Os.12383.1.S1_at	969.013	826.284	723.262	472.233	635.238	390.482	1.68133	5.8786	GenBank	AK102713.1	chr05	LOC_Os05g01480	Ras-related protein Rab11C, putative, expressed
Os.12342.1.S2_at	1340.36	1374.57	1323.42	665.905	633.918	1097.94	1.68422	5.8786	GenBank	CB668460	chr12	---
Os.7751.1.S1_at	249.85	192.666	208.523	94.7488	152.038	138.062	1.69167	5.8786	GenBank	AK119183.1	chr02	LOC_Os02g47660	Helix-loop-helix DNA-binding domain containing protein, expressed
Os.46563.1.S1_a_at	133.026	110.126	118.739	64.206	95.1694	54.1304	1.69499	5.8786	GenBank	AK063669.1	chr10	LOC_Os10g39750	Helix-loop-helix DNA-binding domain containing protein, expressed
Os.50472.2.S1_x_at	862.531	630.064	789.803	332.265	519.651	492.025	1.69829	5.8786	GenBank	AK121327.1	chr11	LOC_Os04g17530	Transposable element protein, putative, Retrotrans_gag
Os.5450.1.S1_at	179.951	126.586	169.793	77.8091	87.9723	114.447	1.69979	5.8786	GenBank	AK059387.1	chr01	LOC_Os01g40110	Expressed protein
Os.6224.2.S1_at	301.179	240.48	248.931	109.934	163.822	187.731	1.71314	5.8786	GenBank	AK107787.1	chr03	LOC_Os03g32150	Expressed protein
Os.53946.1.S1_at	275.906	231.173	223.783	102.903	145.22	176.989	1.71922	5.8786	GenBank	AK100965.1	chr08	LOC_Os08g41440	NAD dependent epimerase/dehydratase family protein, expressed
Os.6728.2.S1_x_at	320.955	436.342	523.653	213.728	245.873	283.035	1.72487	5.8786	GenBank	AK101143.1	chr03	LOC_Os03g22730	Nucleolar protein NOP5, putative, expressed
Os.2431.1.S1_at	110.342	75.137	99.4169	45.7078	49.281	69.3355	1.73374	5.8786	GenBank	AK106902.1	chr11	LOC_Os11g10340	F-box domain containing protein, expressed
Os.22907.1.S1_at	529.841	396.593	433.507	189.064	271.832	321.335	1.73854	5.8786	GenBank	AK107217.1	chr05	LOC_Os05g50190	Protein kinase, putative, expressed
Os.46580.1.S1_at	101.869	111.617	155.994	57.669	83.5146	70.3635	1.74656	5.8786	GenBank	AK062808.1	chr10	LOC_Os10g19200	Retrotransposon protein, putative, Ty3-gypsy subclass, expressed
Os.31545.1.S1_at	151.165	104.711	114.482	53.185	77.4202	80.6313	1.75329	5.8786	GenBank	AK107155.1	chr07	LOC_Os07g46560	Ubiquitin ligase SINAT5, putative, expressed
Os.16158.1.S1_at	243.855	181.263	197.027	87.6766	114.449	152.475	1.7545	5.8786	GenBank	AK103120.1	chr09	---
Os.15725.1.S1_at	552.502	554.06	525.206	257.418	436.405	234.179	1.75837	5.8786	GenBank	AK100733.1	chr03	LOC_Os03g64050	Expressed protein
Os.38856.1.A1_s_at	525.734	512.22	573.823	236.401	425.588	252.486	1.76252	5.8786	GenBank	CR290649	chr01	LOC_Os01g67950	Ubiquitin family protein, putative, expressed
Os.6728.1.S1_at	420.221	448.534	555.682	204.464	248.542	354.188	1.76468	5.8786	GenBank	AK099754.1	chr03	LOC_Os03g22730	Nucleolar protein NOP5, putative, expressed
Os.38052.1.S1_at	797.135	700.039	649.483	297.332	536.839	379.47	1.76877	5.8786	GenBank	AK070584.1	chr07	---
Os.11997.1.S1_at	2251.24	1942.81	1970.31	797.086	1245.8	1438.02	1.77091	5.8786	GenBank	AK105051.1	chr07	LOC_Os07g48510	Thioredoxin-like 1, putative, expressed
Os.22058.1.S1_at	643.551	613.371	738.227	443.868	253.777	422.323	1.78143	5.8786	GenBank	BM038035	chr10	---
Os.51935.1.S1_at	145.904	120.734	125.961	51.6996	69.2906	99.3564	1.78173	5.8786	GenBank	AK064326.1	chr11	LOC_Os11g01830	Staphylococcal nuclease homologue family protein, expressed
Os.9721.1.S1_at	575.803	412.314	397.037	202.582	325.113	248.253	1.78511	5.8786	GenBank	AK067883.1	chr08	LOC_Os08g01310	MAP3K-like protein kinase, putative, expressed
Os.22197.1.S1_at	260.385	321.285	261.41	121.459	129.347	217.413	1.80061	5.8786	GenBank	AK099262.1	chr06	LOC_Os06g20200	Serine hydrolase, putative, expressed
Os.27394.1.A1_x_at	192.947	139.845	139.263	64.9534	112.463	84.503	1.80229	5.8786	GenBank	CB642698	chr11	LOC_Os11g26150	Expressed protein
Os.42475.1.S1_at	111.7	88.6304	101.551	40.3854	75.755	51.344	1.80244	5.8786	GenBank	AK121828.1	chr01	LOC_Os01g62380	Fasciclin domain containing protein, expressed
Os.24913.1.A1_at	69.9856	57.7637	86.2967	29.4857	41.5574	47.3235	1.80833	5.8786	GenBank	AK071401.1	chr04	LOC_Os04g48260	Zinc finger, C3HC4 type family protein, expressed
Os.56136.1.S1_at	86.3743	51.6195	59.2497	30.0581	36.3517	42.0572	1.81847	5.8786	GenBank	AK109320.1	chr09	---
Os.39982.1.S1_at	94.5045	100.891	137.261	49.3039	49.7391	82.1224	1.8362	5.8786	GenBank	CF312224	chr01	LOC_Os01g68390	Uncharacterized ACR, COG1565 family protein, expressed
Os.9263.1.S1_at	101.863	167.008	159.287	75.3648	61.4355	92.5483	1.86684	5.8786	GenBank	AK070316.1	chr06	LOC_Os06g51410	Prolyl oligopeptidase family protein, expressed
OsAffx.31336.1.S1_x_at	117.77	118.918	131.451	56.2623	94.1609	45.9964	1.87425	5.8786	IGR	9639.m03339	chr11	LOC_Os11g36940	Glucan endo-1,3-beta-glucosidase 5 precursor, putative, expressed
Os.2225.1.S1_at	2122.14	2728.96	2992.27	926.215	1598.49	1649.18	1.87915	5.8786	GenBank	AF090698.1	chr04	LOC_Os04g44870	Elicitor-responsive protein 3, putative, expressed
Os.14119.2.S1_x_at	140.667	149.266	205.016	66.8569	76.784	117.06	1.89853	5.8786	GenBank	NM_197732.1	chr10	LOC_Os10g41040	Expressed protein
Os.18607.1.S1_at	167.721	155.878	145.725	60.5061	120.115	65.7147	1.90522	5.8786	GenBank	AK063940.1	chr09	LOC_Os09g29100	Cyclin delta-2, putative, expressed
OsAffx.19161.1.S1_at	57.3164	65.309	101.65	37.1067	33.5546	47.0179	1.90582	5.8786	IGR	9639.m03133	chr11	LOC_Os11g34880	NB-ARC domain containing protein, expressed
Os.17036.1.S1_x_at	336.629	347.189	273.568	109.607	178.043	213.745	1.90944	5.8786	GenBank	AK106429.1	chr05	LOC_Os05g03620	Protein kinase family protein, putative, expressed
Os.12198.1.S1_a_at	481.958	609.849	619.398	196.789	267.198	420.625	1.93441	5.8786	GenBank	AK102553.1	chr06	LOC_Os06g20370	Microtubule-associated protein MAP65-1a, putative, expressed
Os.212.1.S1_at	275.003	238.643	204.16	103.08	88.8101	177.629	1.94254	5.8786	GenBank	AK071739.1	chr01	LOC_Os01g16950	Zinc finger, C3HC4 type family protein, expressed
Os.27474.1.S1_at	110.609	71.0498	62.9307	52.4586	39.1095	31.9799	1.97971	5.8786	GenBank	AK066537.1	chr05	LOC_Os05g16430	SHR5-receptor-like kinase, putative, expressed
Os.25329.1.A1_at	169.424	130.512	92.5938	79.1939	66.9506	51.6296	1.98474	5.8786	GenBank	AK069182.1	chr12	LOC_Os12g43440	Thaumatin-like protein precursor, putative, expressed
Os.16649.1.S1_at	80.5519	74.3173	97.6499	31.2092	32.9944	62.3909	1.99471	5.8786	GenBank	AK067243.1	chr06	LOC_Os06g35470	Ribosomal protein L1 containing protein, expressed
Os.57301.1.S1_at	239.223	160.356	172.077	60.4514	127.99	95.6119	2.0125	5.8786	GenBank	AK111266.1	chr02	LOC_Os02g52170	Expressed protein
Os.54810.1.A1_at	87.9972	64.8838	77.5805	28.5774	28.8532	56.4084	2.02445	5.8786	GenBank	AK106813.1	chr08	LOC_Os08g28070	Hypothetical protein ,Coatomer delta subunit, putative, expressed
Os.50366.1.S1_x_at	185.848	155.01	150.878	45.6757	69.5551	118.222	2.10636	5.8786	GenBank	AK120891.1	chr10	LOC_Os10g26150	Expressed protein
Os.36549.1.S1_at	118.525	132.473	182.808	47.8597	101.097	56.6286	2.1101	5.8786	GenBank	AK063135.1	chr01	LOC_Os01g18450	Expressed protein
Os.1153.1.S1_at	1274.11	1445.42	1225.43	421.949	1003.71	439.2	2.11542	5.8786	GenBank	AK102117.1	chr01	LOC_Os01g15830	Peroxidase 72 precursor, putative, expressed
Os.19843.1.S1_at	328.836	343.763	410.612	98.7328	152.578	257.7	2.12807	5.8786	GenBank	AK058570.1	chr01	LOC_Os01g55100	TCP1 protein, putative, expressed
Os.6436.1.S1_at	113.757	165.93	210.299	59.7265	106.233	59.6285	2.17204	5.8786	GenBank	AY046928.1	chr03	LOC_Os03g44290	Rare lipoprotein A like double-psi beta-barrel containing protein, expressed
Os.34913.1.S1_at	72.0192	116.336	137.367	32.8376	59.3089	53.8942	2.23035	5.8786	GenBank	AK069648.1	chr01	LOC_Os01g55160	Expressed protein
Os.45953.1.S1_at	214.595	194.029	306.074	60.6193	137.331	120.73	2.24268	5.8786	GenBank	NM_192974.1	chr01	LOC_Os01g39600	Leucine Rich Repeat family protein, expressed
Os.11065.1.A1_at	64.121	55.3664	44.1297	13.0076	30.6697	28.4114	2.26966	5.8786	GenBank	CR285534	chr03	LOC_Os03g19600	Retrotransposon protein, putative, Ty3-gypsy subclass, expressed
Os.47982.1.A1_x_at	386.759	399.693	514.895	104.769	310.597	145.656	2.3196	5.8786	GenBank	AK058355.1	chr01	LOC_Os01g08260	ABC transporter, putative, expressed
Os.56325.1.S1_at	83.7107	77.968	65.9312	19.5496	54.7996	20.3288	2.40404	5.8786	GenBank	AK109857.1	chr03	---
Os.18687.1.S1_a_at	549.841	518.491	559.672	121.636	403.995	151.404	2.40461	5.8786	GenBank	AK102962.1	chr02	LOC_Os02g47420	pollen-specific kinase partner protein, putative, expressed
Os.30696.1.S1_at	477.042	479.151	318.385	137.867	283.993	99.8785	2.44294	5.8786	GenBank	AK108464.1	chr01	LOC_Os01g10180	Expressed protein
Os.33170.1.S1_x_at	293.855	304.338	414.71	72.3592	221.995	114.194	2.47927	5.8786	GenBank	AK101504.1	chr01	LOC_Os01g45550	Auxin efflux carrier protein, putative, expressed
OsAffx.12459.1.S1_at	60.2341	120.163	156.102	48.4959	48.7586	37.2079	2.50255	5.8786	IGR	9630.m04087	chr02	LOC_Os02g42650	Beta-expansin 3 precursor, putative, expressed
Os.51195.1.S1_at	1460.81	1543.89	857.18	463.546	793.482	278.409	2.51517	5.8786	GenBank	AK061513.1	chr06	LOC_Os06g02730	Nucleoid DNA-binding protein cnd41, putative, expressed
Os.49475.1.S1_at	1155.08	1021.62	814.215	187.693	437.358	560.658	2.52247	5.8786	GenBank	AK120709.1	chr03	LOC_Os03g25790	Glycosyl hydrolases family 17 protein, expressed
Os.53377.1.S1_at	80.8825	64.3577	116.641	17.9213	43.4836	41.2843	2.55023	5.8786	GenBank	AK072348.1	chr08	LOC_Os08g28870	Leucine Rich Repeat family protein, expressed
Os.46941.1.S1_s_at	1461.96	1184.03	960.29	257.848	300.215	851.195	2.55899	5.8786	GenBank	AK100361.1	chr06	LOC_Os06g48500	Expressed protein
Os.14153.1.S1_at	238.625	197.958	214.954	43.9245	156.235	51.3584	2.59042	5.8786	GenBank	AK063515.1	chr08	LOC_Os08g44840	Transferase family protein, expressed
Os.28964.1.S1_at	190.299	110.291	84.91	75.419	35.7369	36.2035	2.61605	5.8786	GenBank	AK110832.1	chr01	LOC_Os01g42790	Papain family cysteine protease containing protein, expressed
OsAffx.2611.1.S1_at	862.967	695.963	513.318	158.399	469.139	160.497	2.62964	5.8786	IGR	9630.m01391	chr02	LOC_Os02g14910	bZIP transcription factor family protein, expressed
Os.10032.1.S1_at	181.682	166.726	172.495	23.4803	95.7147	69.1994	2.76496	5.8786	GenBank	AB029509.1	chr05	LOC_Os05g43820	RAC-like GTP binding protein ARAC7, putative, expressed
Os.50018.1.S1_at	2002.94	1656.14	1131.49	336.414	1056.34	250.953	2.91449	5.8786	GenBank	AK119672.1	chr07	LOC_Os07g47750	Expressed protein
Os.11559.1.S1_at	1401.41	1217.91	857.153	193.278	759.754	221.247	2.96052	5.8786	GenBank	AK071392.1	chr09	---
Os.22596.1.S1_at	956.559	782.955	480.159	120.364	437.154	188.117	2.97689	5.8786	GenBank	CF309035	chr05	LOC_Os05g28730	Zinc finger, C3HC4 type family protein, expressed
Os.56185.1.S1_at	203.537	157.594	113.285	22.603	104.591	24.7236	3.12285	5.8786	GenBank	AK109572.1	chr04	LOC_Os04g53730	Expressed protein
Os.41519.1.S1_at	159.189	235.934	394.655	53.9625	147.28	49.5658	3.14893	5.8786	GenBank	NM_192389.1	chr01	LOC_Os01g46340	Expressed protein
Os.30054.1.S1_at	399.2	376.949	419.792	46.2601	266.958	34.5867	3.43854	5.8786	GenBank	AK109381.2	---	---
Os.14214.1.S1_at	1280.36	1188.53	638.24	271.803	529.598	98.7447	3.45181	5.8786	GenBank	AK066409.1	chr06	LOC_Os06g02900	Eukaryotic aspartyl protease family protein, expressed
Os.8203.1.S1_at	3471.08	3739.43	3286.18	405.379	2052.61	177.247	3.98321	5.8786	GenBank	AK099480.1	chr10	LOC_Os10g05750	Proline-rich protein, putative, expressed
Os.46457.1.S1_at	814.265	521.592	375.719	84.7394	258.349	22.4865	4.68188	5.8786	GenBank	AK100207.1	chr10	LOC_Os10g11980	Transferase family protein, expressed
Os.11520.1.S1_at	1874.49	1095.17	334.804	110.121	343.245	145.553	5.51738	5.8786	GenBank	AK062517.1	chr05	LOC_Os05g12580	hypothetical protein
Os.50382.1.S1_at	42.8667	145.604	114.164	4.32381	44.1695	5.12201	5.64456	5.8786	GenBank	AK065818.1	chr05	---
Os.54759.1.S1_at	59.1759	46.31	45.402	160.911	97.9548	151.608	0.367594	4.83722	GenBank	AK106696.1	chr05	LOC_Os08g09770	Luminal binding protein 5 precursor, putative ,Luminal binding protein 4 precursor, putative, expressed
Os.10038.1.S1_s_at	39.7256	25.5968	32.5165	74.5717	79.4394	107.672	0.373883	4.83722	GenBank	AU082861	chr05	LOC_Os11g41770	Hypothetical protein ,Expressed protein
Os.49634.1.S1_x_at	229.758	209.248	198.165	402.28	423.656	331.199	0.550645	4.83722	GenBank	AK120226.1	chr01	LOC_Os01g55510	Dynein light chain type 1 family protein, expressed
Os.26862.1.S1_s_at	380.756	344.186	341.429	568.734	558.346	536.063	0.641178	4.34199	GenBank	CB650128	chr11	LOC_Os11g04490	Saccharopine dehydrogenase family protein, expressed
Os.51078.1.S1_at	30.7131	34.4371	43.7458	118.361	108.242	79.8152	0.355384	3.07656	GenBank	AK106041.1	chr02	LOC_Os02g45450	AP2 domain containing protein, expressed
Os.27569.1.S2_at	330.843	360.58	492.082	973.044	918.047	1149.43	0.389244	3.07656	GenBank	AK121706.1	chr11	---
OsAffx.18566.1.S1_x_at	300.273	239.826	218.713	621.139	726.742	529.863	0.404108	3.07656	GenBank	NM_195986.1	chr01	LOC_Os10g21260	NAD, putative ,NADH ubiquinone oxidoreductase, 20 Kd subunit family protein, expressed
Os.26870.2.A1_x_at	122.851	106.376	153.01	332.034	264.45	321.212	0.416518	3.07656	GenBank	CB623213	chr09	LOC_Os09g17630	Receptor-like protein kinase 2, putative, expressed
OsAffx.32263.1.A1_at	151.961	125.137	114.451	267.997	266.89	252.429	0.497321	3.07656	GenBank	X15901.1	chr01	LOC_Os03g45720	Glyoxalase family protein, expressed , nicotinate-nucleotide pyrophosphorylase family protein, expressed
Os.37668.1.S1_at	646.775	525.685	567.116	1117.27	1061.83	992.325	0.548516	3.07656	GenBank	CB625667	chr01	---
Os.26596.1.S1_s_at	39.5966	45.1909	40.9643	77.4931	70.9138	67.5069	0.582417	3.07656	GenBank	NM_195998.1	chr03	LOC_Os10g21340	NAD, putative , ribosomal protein S15 containing protein , Respiratory-chain NADH dehydrogenase, 49 Kd subunit family protein
Os.12606.1.S1_at	280.31	234.545	298.432	1088.41	1226.65	696.423	0.270062	3.02574	GenBank	AK071496.1	chr06	---
OsAffx.32262.1.S1_x_at	188.991	154.153	145.09	341.124	328.869	317.002	0.494667	3.02574	GenBank	X15901.1	chr01	---
Os.55040.1.S1_at	233.668	173.895	243.525	505.666	569.205	544.54	0.402052	2.6108	GenBank	AK107360.1	chr04	LOC_Os04g59120	Integral membrane protein DUF6 containing protein, expressed
Os.15355.1.S1_x_at	199.736	176.331	169.881	515.622	556.194	428.611	0.363862	0.427806	GenBank	AK067000.1	chr02	LOC_Os02g14440	Cationic peroxidase 1 precursor, putative, expressed
Os.28649.1.S1_at	126.343	151.064	162.139	394.938	338.972	361.971	0.401089	0.427806	GenBank	AK111255.1	chr01	LOC_Os01g37460	Zn-finger in Ran binding protein and others containing protein, expressed
Os.26870.1.S1_at	147.631	157.796	165.076	315.87	290.982	336.163	0.498935	0.427806	GenBank	AK066121.1	chr09	LOC_Os09g17630	Receptor-like protein kinase 2, putative, expressed
OsAffx.32262.1.A1_at	84.0291	78.9211	80.5797	165.268	150.068	149.748	0.523626	0.427806	GenBank	X15901.1	chr01	LOC_Os09g38060	nicotinate-nucleotide pyrophosphorylase family protein, expressed
Notice: IGR:The Institute for Genomic Research
OsGI(Tigr-locus) ：The PUB_LOCUS represents a publication-based locus; possibly representing a chromosomal locus identifier.
